# Supplementary material for: Draft Genome Sequence of Eggplant (Solanum melongena L.): the Representative Solanum Species Indigenous to the Old World
Source: DNA Res. 2014 Sep 18;21(6):649–60. doi: 10.1093/dnares/dsu027 (PMC4263298; doi:10.1093/dnares/dsu027)
Supplement: Supplementary Data [file supp_dsu027_dsu027supp_table.xls]

## Sheet: Tab. S1
	Supplementary Table S1. Libraries sequenced by using each platform.
	Accession number	Platform	Library	Read length (bp)	Insert size (bp)	Total number of reads	Total bases (bp)	Number of reads (trimmed)	Total bases (bp) (trimmed)
	DRX012631	Roche 454 GS FLX	Single-end	-	-	1396184	482154310	-	-
	DRX012611	Illumina HiSeq 2000	Mate-pair	101	2000	346121280	34958249280	324396092	29888072920
	DRX012612	Illumina HiSeq 2000	Paired-end	101	300	977499140	98727413140	916075803	85359927803

## Sheet: Tab. S2
	Supplementary Table S2. Assembly status attained with each platform.
			HiSeq 2000			454	454	PCAP.rep (p98)		Scaffolding by MP (SSPACE 2.0, extended)
			SOAPdenovo v1.05			Newbler 2.7	Newbler 2.7 + BWA 0.6.2
			k-mer = 51			AllContigs	AllContigs (cns, clip)	BWA cns clip
								K51.scafSeq.gapcloser_v1.10_v2_p31
			Contig	Scaffold	Scaffold + GapCloser 1.10			Hybrid-scaffolds	Hybrid-scaffolds, ≥500bp, without contamination	SME_r2.5.1
	All	Number of sequences	9708734	1321157	1321157	45786	45729	81273	43845	33873
		Total length (bp)	1422602389	1145625232	1092814891	38291598	38193439	836786460	829048372	833108131
		Average length (bp)	146.528	867.138	827.165	836.317	835.213	10296	18908.6	24595.1
		Max length (bp)	17403	423781	411592	20137	20137	445790	445790	629958
		Min length (bp)	52	100	100	100	50	42	473	473
		N50 length (bp)	269	30558	28984	1128	1127	49406	49959	64536
	≥100bp	Number of sequences	3094113	1321157	1321157	45786	45527	78839	43845	33873
		Total length (bp)	1019454546	1145625232	1092814891	38291598	38177342	836628402	829048372	833108131
		Average length (bp)	329.482	867.138	827.165	836.317	838.565	10611.9	18908.6	24595.1
	≥500 bp	Number of sequences	471905	90392	86288	30237	30194	44145	43844	33872
		Total length (bp)	557368653	993487336	940182292	33862567	33779208	829954567	829047899	833107658
		Average length (bp)	1181.1	10990.9	10895.9	1119.9	1118.74	18800.6	18909	24595.8
	≥1 kbp	Number of sequences	198753	68904	67164	15377	15323	40382	40175	30983
		Total length (bp)	367214128	978892722	927219783	22800804	22714595	827309662	826467719	831088565
		Average length (bp)	1847.59	14206.6	13805.3	1482.79	1482.39	20487.1	20571.7	26824
	≥5 kbp	Number of sequences	3894	32651	31755	14	14	25925	25871	21443
		Total length (bp)	24660096	886175302	837484653	126727	126726	786895188	786439853	804313164
		Average length (bp)	6332.84	27140.8	26373.3	9051.93	9051.86	30352.8	30398.5	37509.4
	All	A	451571738	305176411	331501385	12102322	12059376	257837260	255517895	255484950
		T	447159399	304166123	330458545	12220506	12178762	256859981	254557944	254643398
		G	260252973	171323607	186698017	6958181	6932744	142751965	141282984	141325886
		C	263618279	172024283	187522063	7010438	6984265	143555622	142076644	142070567
		N	0	192934808	56634881	151	38292	35781632	35612905	39583330
		G+C%	36.8249	36.0398	36.1154	36.4796	36.4748	35.7436	35.713	35.7136

## Sheet: Tab. S3
	Supplementary Table S3. Estimation of gene space coverage of the genome assembly SME_r2.5.1
			Query (DFCI Eggplant Gene Index v1.0)			Matched to SME_r2.5.1*
			Total number			n	(%)		≥50 % covered**			≥90 % covered**
									n	(%)		n	(%)
			25443			24114	94.7766		23859	93.7743		22338	87.7963
			*BLAT parameters: -minScore = 200 -minIdentity = 95 -maxIntron = 10000
			** Ratio of span of the query matched to target (bp) to query length (bp)

## Sheet: Tab. S4
	Supplementary Table S4. Repetitive sequences in Solanaceae
						S. melongena (SME_r2.5.1)		S. lycopersicum (SL2.40)		S. pimpinellifolium (A-1.0)		S. tuberosum (PGSC_DM_v3)		N. benthamiana (v0.4.4)
						Length occupied (bp)	% of whole genome	Length occupied (bp)	% of whole genome	Length occupied (bp)	% of whole genome	Length occupied (bp)	% of whole genome	Length occupied (bp)	% of whole genome
	Known repeats	Interspersed repeats	Class I	SINEs	Total	3386345	0.406471	1317690	0.168574	1436304	0.208505	2057953	0.282909	11074907	0.427002
				LINEs	Total	18132639	2.1765	10422097	1.33332	11594966	1.68322	13104553	1.8015	49612908	1.91287
				LTR elements	Total	240264951	28.8396	266705625	34.1201	223474306	32.4413	243937634	33.5344	450124109	17.3549
					Copia	25243950	3.03009	44193104	5.6537	35573521	5.16413	28471675	3.91404	124035634	4.7823
					Gypsy	212003778	25.4473	220055284	28.1521	185838908	26.9778	209285627	28.7708	321646894	12.4014
			Class II	DNA elements		17568019	2.10873	28402987	3.63365	26587919	3.85971	32917745	4.52525	39544866	1.52469
			Unclassified			320652	0.0384886	2193811	0.280658	2094693	0.304082	2192276	0.301375	563407	0.0217226
		Helitrons				741758	0.089035	632113	0.0808674	650603	0.0944466	1008761	0.138676	1101478	0.0424684
		Low complexity				14558820	1.74753	15744885	2.01427	13551741	1.96728	13395258	1.84146	30304138	1.1684
		Unknown				27441	0.00329381	17710	0.00226567	27813	0.00403755	43975	0.0060453	4803074	0.185187
		Subtotal				298132221	35.7855	328009143	41.9628	281550504	40.8721	314898022	43.2894	591730191	22.8147
	Unique repeats	Unknown				288618580	34.6436	205928871	26.3449	188139821	27.3118	152021610	20.8986	1290672591	49.763
		Low complexity				837	0.000100467	677	8.66098e-05	237	3.44048e-05	864	0.000118775	655	2.52541e-05
		Subtotal				288619417	34.6437	205929548	26.3449	188140058	27.3119	152022474	20.8987	1290673246	49.763
	Total					586751638	70.4292	533938691	68.3077	469690562	68.1839	466920496	64.1882	1882403437	72.5777

## Sheet: Tab. S5
	Supplemental Table S5. Simple sequence repeat (SSR) distribution in each plant species
	SSR pattern		S. melongena (SME_r2.5.1)						S. lycopersicum (SL2.40)						S. pimpinellifolium (A-1.0)				S. tuberosum (PGSC DM v3.4)						N. benthamiana (v0.4.4)
				SSR number in genome assembly	Frequency (number/100 kb)					SSR number in genome assembly	Frequency (number/100 kb)				SSR numbers in genome assembly		Frequency (number/100 kb)			SSR number in genome assembly	Frequency (number/100 kb)					SSR number in genome assembly	Frequency (number/100 kb)
					Overall	Exon	Intron				Overall	Exon	Intron				Overall				Overall	Exon	Intron				Overall	Exon	Intron
	AC			4221	0.51	0.01	0.51			6092	0.78	0.03	0.85			4907	0.712338			1712	0.24	0.01	0.58			15886	0.61	0.03	0.73
	AG			4199	0.5	0.08	0.54			5642	0.72	0.04	1.04			4254	0.617544			3050	0.42	0.04	0.83			20764	0.8	0.13	0.97
	AT			32076	3.85	0.01	2.75			35597	4.55	0.06	3.41			15300	2.22107			24620	3.38	0.02	2.59			104156	4.02	0.04	2.89
	CG			55	0.01	0.01	0.01			63	0.01	0.01	0			15	0.00217752			4	0	0	0			176	0.01	0	0.01
	Sub-total			40551	4.87	0.11	3.81			47394	6.06	0.14	5.3			24476	3.55313			29386	4.04	0.07	4			140982	5.44	0.2	4.6
	AAC			14677	1.76	1.15	1.97			3619	0.46	1.73	1.08			3412	0.495312			3290	0.45	0.61	1.07			39022	1.5	0.45	4.8
	AAG			4007	0.48	1.41	0.3			3601	0.46	1.05	0.32			3407	0.494587			7204	0.99	1.13	0.44			18517	0.71	1.84	0.69
	AAT			7944	0.95	0.07	0.64			19160	2.45	0.59	0.89			10129	1.4704			10239	1.41	0.39	0.88			13972	0.54	0.16	0.47
	ACC			576	0.07	0.27	0.05			589	0.08	0.69	0.13			431	0.0625673			507	0.07	0.63	0.08			1314	0.05	0.42	0.09
	ACG			98	0.01	0.06	0			164	0.02	0.09	0.01			124	0.0180008			45	0.01	0.04	0			250	0.01	0.05	0.01
	ACT			470	0.06	0.14	0.04			465	0.06	0.15	0.07			342	0.0496474			487	0.07	0.15	0.12			2039	0.08	0.12	0.08
	AGC			337	0.04	0.26	0.01			256	0.03	0.41	0.02			226	0.0328079			219	0.03	0.33	0.03			1102	0.04	0.41	0.05
	AGG			1163	0.14	0.52	0.08			512	0.07	0.37	0.04			481	0.0698257			1115	0.15	0.53	0.06			3916	0.15	0.67	0.12
	ATC			1183	0.14	0.36	0.07			2304	0.29	1.07	0.16			2417	0.35087			912	0.13	0.71	0.1			4591	0.18	0.49	0.13
	CCG			59	0.01	0.05	0			89	0.01	0.17	0			6	0.000871006			62	0.01	0.15	0.01			433	0.02	0.13	0.02
	Sub-total			30514	3.66	4.29	3.16			30759	3.93	6.32	2.72			20975	3.04489			24080	3.32	4.67	2.79			85156	3.28	4.74	6.46
	AAAC			215	0.03	0	0.03			226	0.03	0	0.09			213	0.0309207			260	0.04	0	0.09			892	0.03	0.01	0.04
	AAAG			867	0.1	0.02	0.09			1209	0.15	0.01	0.12			530	0.0769389			658	0.09	0.02	0.13			1677	0.06	0.02	0.13
	AAAT			3787	0.45	0	0.28			3795	0.49	0	0.43			3114	0.452052			3789	0.52	0	0.35			5677	0.22	0.01	0.28
	AACC			40	0	0.01	0			28	0	0	0.01			24	0.00348403			26	0	0	0			42	0	0	0
	AACG			7	0	0	0			2	0	0	0			2	0.000290335			10	0	0	0			8	0	0	0
	AACT			114	0.01	0	0.01			392	0.05	0	0.01			393	0.0570509			163	0.02	0	0.01			350	0.01	0	0.01
	AAGC			9	0	0	0			47	0.01	0	0.01			45	0.00653255			22	0	0.01	0.01			38	0	0	0
	AAGG			46	0.01	0.01	0.01			24	0	0.01	0			24	0.00348403			31	0	0.01	0.01			62	0	0	0
	AAGT			2	0	0	0			32	0	0	0			26	0.00377436			9	0	0	0			33	0	0	0
	AATC			148	0.02	0	0.02			94	0.01	0	0.06			106	0.0153878			184	0.03	0	0.1			309	0.01	0	0.04
	AATG			224	0.03	0	0.02			645	0.08	0	0.01			681	0.0988592			404	0.06	0	0.03			88	0	0	0.01
	AATT			576	0.07	0	0.05			1721	0.22	0	0.08			1768	0.256657			687	0.09	0	0.09			798	0.03	0	0.03
	ACAG			34	0	0	0			54	0.01	0	0.01			45	0.00653255			56	0.01	0	0			57	0	0	0
	ACCC			54	0.01	0	0.01			217	0.03	0	0.08			11	0.00159685			63	0.01	0	0.02			50	0	0	0
	ACCG			2	0	0	0			1	0	0	0			1	0.000145168			2	0	0	0			2	0	0	0
	ACCT			6	0	0	0			27	0	0	0			30	0.00435503			17	0	0	0			16	0	0	0
	ACGC			6	0	0	0			211	0.03	0.01	0			128	0.0185815			25	0	0	0			27	0	0	0
	ACGG			3	0	0	0			2	0	0	0			4	0.000580671			3	0	0	0			4	0	0	0
	ACGT			3	0	0	0			12	0	0	0			10	0.00145168			8	0	0	0			18	0	0	0
	ACTC			16	0	0	0			25	0	0	0.01			30	0.00435503			31	0	0	0			51	0	0	0
	ACTG			6	0	0	0			7	0	0	0			6	0.000871006			113	0.02	0	0.01			6	0	0	0
	AGCC			7	0	0	0			8	0	0	0			7	0.00101617			11	0	0	0			11	0	0	0
	AGCG			-	-	-	-			20	0	0	0			10	0.00145168			3	0	0	0			65	0	0	0
	AGCT			14	0	0	0			16	0	0	0			19	0.00275819			20	0	0	0			29	0	0	0
	AGGC			3	0	0	0			5	0	0	0			8	0.00116134			7	0	0	0			8	0	0	0
	AGGG			65	0.01	0.01	0.01			49	0.01	0	0.02			27	0.00391953			43	0.01	0	0.02			201	0.01	0	0.03
	ATAC			885	0.11	0	0.07			1402	0.18	0	0.12			997	0.144732			329	0.05	0	0.07			3171	0.12	0	0.09
	ATAG			391	0.05	0	0.04			833	0.11	0	0.09			749	0.108731			468	0.06	0	0.09			506	0.02	0	0.02
	ATCC			43	0.01	0.01	0			67	0.01	0	0.02			56	0.00812939			125	0.02	0	0.03			49	0	0	0
	ATCG			5	0	0	0			14	0	0	0			7	0.00101617			11	0	0	0			10	0	0	0
	ATGC			49	0.01	0	0.01			25	0	0	0.01			26	0.00377436			25	0	0	0.01			86	0	0	0
	CCCG			2	0	0	0			8	0	0	0			-	-			-	-	-	-			3	0	0	0
	CCGG			-	-	-	-			2	0	0	0			1	0.000145168			-	-	-	-			-	-	-	-
	Sub-total			7629	0.92	0.06	0.65			11220	1.42	0.03	1.18			9098	1.32074			7603	1.03	0.04	1.07			14344	0.51	0.04	0.68
	AAAAC			64	0.01	0	0.01			44	0.01	0	0.02			41	0.00595188			65	0.01	0	0.02			286	0.01	0	0.01
	AAAAG			184	0.02	0	0.02			134	0.02	0	0.03			120	0.0174201			140	0.02	0	0.03			1415	0.05	0	0.04
	AAAAT			668	0.08	0	0.05			608	0.08	0	0.07			505	0.0733097			720	0.1	0	0.06			975	0.04	0	0.04
	AAACC			143	0.02	0	0.01			19	0	0	0.01			17	0.00246785			389	0.05	0	0.04			299	0.01	0	0.01
	AAACT			10	0	0	0			4	0	0	0			4	0.000580671			4	0	0	0			10	0	0	0
	AAAGC			7	0	0	0			2	0	0	0			1	0.000145168			1	0	0	0			12	0	0	0
	AAAGG			44	0.01	0	0.01			3	0	0	0			6	0.000871006			4	0	0	0			82	0	0	0.01
	AAAGT			3	0	0	0			4	0	0	0			4	0.000580671			25	0	0	0			10	0	0	0
	AAATC			48	0.01	0	0			30	0	0	0.01			20	0.00290335			52	0.01	0	0.01			60	0	0	0
	AAATG			9	0	0	0			18	0	0	0			16	0.00232268			16	0	0	0			15	0	0	0
	AAATT			114	0.01	0	0.01			95	0.01	0	0.01			95	0.0137909			131	0.02	0	0.01			105	0	0	0
	AACAC			132	0.02	0	0.02			12	0	0	0			7	0.00101617			15	0	0	0			13	0	0	0
	AACAG			2	0	0	0			1	0	0	0			-	-			4	0	0	0			1	0	0	0
	AACAT			23	0	0	0			8	0	0	0			11	0.00159685			8	0	0	0			37	0	0	0
	AACCC			48	0.01	0	0.01			10	0	0	0.01			9	0.00130651			38	0.01	0	0			33	0	0	0
	AACCG			5	0	0	0			4	0	0	0			2	0.000290335			44	0.01	0	0			34	0	0	0
	AACCT			1	0	0	0			-	-	-	-			-	-			2	0	0	0			12	0	0	0
	AACGG			-	-	-	-			3	0	0	0			-	-			2	0	0	0			-	-	-	-
	AACGT			2	0	0	0			1	0	0	0			1	0.000145168			-	-	-	-			2	0	0	0
	AACTC			151	0.02	0	0.01			26	0	0	0			29	0.00420986			340	0.05	0.01	0.01			5	0	0	0
	AACTG			-	-	-	-			3	0	0	0			3	0.000435503			26	0	0	0			1	0	0	0
	AACTT			-	-	-	-			3	0	0	0			2	0.000290335			5	0	0	0			1	0	0	0
	AAGAC			5	0	0	0			1	0	0	0			1	0.000145168			4	0	0	0			10	0	0	0
	AAGAG			38	0	0	0			58	0.01	0.01	0			40	0.00580671			49	0.01	0	0			114	0	0	0
	AAGAT			14	0	0	0			-	-	-	-			-	-			6	0	0	0			2	0	0	0
	AAGCC			2	0	0	0			1	0	0	0			1	0.000145168			-	-	-	-			3	0	0	0
	AAGCG			-	-	-	-			-	-	-	-			-	-			-	-	-	-			1	0	0	0
	AAGCT			1	0	0	0			1	0	0	0			1	0.000145168			-	-	-	-			4	0	0	0
	AAGGC			9	0	0	0			-	-	-	-			1	0.000145168			1	0	0	0			7	0	0	0
	AAGGG			6	0	0	0			6	0	0	0			10	0.00145168			2	0	0	0			13	0	0	0
	AAGGT			3	0	0	0			1	0	0	0			1	0.000145168			-	-	-	-			2	0	0	0
	AAGTC			4	0	0	0			-	-	-	-			-	-			4	0	0	0			-	-	-	-
	AAGTG			1	0	0	0			3	0	0	0			3	0.000435503			8	0	0	0			1	0	0	0
	AATAC			99	0.01	0	0.01			98	0.01	0	0.01			111	0.0161136			189	0.03	0	0.02			221	0.01	0	0.01
	AATAG			1	0	0	0			13	0	0	0			12	0.00174201			10	0	0	0			2	0	0	0
	AATAT			250	0.03	0	0.01			247	0.03	0	0.01			190	0.0275819			404	0.06	0	0.02			225	0.01	0	0
	AATCC			29	0	0	0			3	0	0	0			4	0.000580671			5	0	0	0			6	0	0	0
	AATCG			5	0	0	0			1	0	0	0			1	0.000145168			2	0	0	0			-	-	-	-
	AATCT			6	0	0	0			4	0	0	0			4	0.000580671			4	0	0	0			2	0	0	0
	AATGC			11	0	0	0			4	0	0	0			2	0.000290335			4	0	0	0			157	0.01	0	0
	AATGG			3	0	0	0			4	0	0	0			3	0.000435503			2	0	0	0			4	0	0	0
	AATGT			3	0	0	0			4	0	0	0			9	0.00130651			9	0	0	0			9	0	0	0
	AATTC			4	0	0	0			10	0	0	0			6	0.000871006			56	0.01	0	0			12	0	0	0
	ACACC			2	0	0	0			6	0	0	0			5	0.000725839			4	0	0	0			8	0	0	0
	ACACG			4	0	0	0			-	-	-	-			-	-			-	-	-	-			1	0	0	0
	ACACT			3	0	0	0			-	-	-	-			2	0.000290335			3	0	0	0			1	0	0	0
	ACAGC			-	-	-	-			1	0	0	0			1	0.000145168			1	0	0	0			2	0	0	0
	ACAGG			1	0	0	0			-	-	-	-			-	-			1	0	0	0			-	-	-	-
	ACAGT			-	-	-	-			1	0	0	0			-	-			1	0	0	0			-	-	-	-
	ACCAG			3	0	0	0			-	-	-	-			-	-			-	-	-	-			1	0	0	0
	ACCCC			76	0.01	0	0.01			83	0.01	0	0.03			12	0.00174201			71	0.01	0	0.03			112	0	0	0.01
	ACCCG			8	0	0	0			33	0	0	0			10	0.00145168			13	0	0	0			81	0	0	0
	ACCCT			3	0	0	0			4	0	0	0			7	0.00101617			2	0	0	0			3	0	0	0
	ACCGC			1	0	0	0			1	0	0	0			2	0.000290335			1	0	0	0			1	0	0	0
	ACCGG			-	-	-	-			8	0	0	0			3	0.000435503			30	0	0	0			113	0	0	0.01
	ACCGT			-	-	-	-			-	-	-	-			-	-			1	0	0	0			1	0	0	0
	ACCTC			1	0	0	0			2	0	0	0			1	0.000145168			4	0	0	0			2	0	0	0
	ACCTG			-	-	-	-			1	0	0	0			1	0.000145168			1	0	0	0			-	-	-	-
	ACGAG			1	0	0	0			-	-	-	-			-	-			3	0	0	0			2	0	0	0
	ACGCC			1	0	0	0			-	-	-	-			-	-			-	-	-	-			-	-	-	-
	ACGCG			-	-	-	-			-	-	-	-			-	-			-	-	-	-			1	0	0	0
	ACGGG			-	-	-	-			8	0	0	0			-	-			11	0	0	0			16	0	0	0
	ACTAG			2	0	0	0			1	0	0	0			-	-			2	0	0	0			-	-	-	-
	ACTCC			2	0	0	0			-	-	-	-			-	-			3	0	0	0			2	0	0	0
	ACTCG			6	0	0	0			2	0	0	0			2	0.000290335			1	0	0	0			2	0	0	0
	ACTCT			1	0	0	0			2	0	0	0			1	0.000145168			3	0	0	0			3	0	0	0
	ACTGC			-	-	-	-			1	0	0	0			-	-			-	-	-	-			1	0	0	0
	ACTGG			1	0	0	0			-	-	-	-			-	-			3	0	0	0			1	0	0	0
	AGAGC			-	-	-	-			1	0	0	0			-	-			1	0	0	0			2	0	0	0
	AGAGG			13	0	0	0			10	0	0	0			12	0.00174201			9	0	0	0			23	0	0	0
	AGCCC			4	0	0	0			-	-	-	-			-	-			2	0	0	0			24	0	0	0
	AGCCG			1	0	0	0			2	0	0	0			-	-			1	0	0	0			27	0	0	0
	AGCCT			1	0	0	0			-	-	-	-			1	0.000145168			1	0	0	0			1	0	0	0
	AGCTC			-	-	-	-			-	-	-	-			1	0.000145168			1	0	0	0			1	0	0	0
	AGGCC			1	0	0	0			-	-	-	-			-	-			1	0	0	0			-	-	-	-
	AGGCG			10	0	0	0			10	0	0.01	0.01			2	0.000290335			13	0	0	0			44	0	0	0.01
	AGGGC			1	0	0	0			3	0	0	0			4	0.000580671			4	0	0	0			7	0	0	0
	AGGGG			11	0	0	0			12	0	0	0.01			3	0.000435503			10	0	0	0			37	0	0	0
	ATACC			38	0	0	0			-	-	-	-			-	-			4	0	0	0			8	0	0	0
	ATACG			4	0	0	0			-	-	-	-			-	-			2	0	0	0			3	0	0	0
	ATACT			13	0	0	0			2	0	0	0			2	0.000290335			6	0	0	0			27	0	0	0
	ATAGC			2	0	0	0			-	-	-	-			-	-			2	0	0	0			-	-	-	-
	ATAGG			3	0	0	0			1	0	0	0			1	0.000145168			-	-	-	-			-	-	-	-
	ATATC			274	0.03	0	0.02			37	0	0	0.01			31	0.0045002			76	0.01	0	0.01			26	0	0	0
	ATCAC			9	0	0	0			4	0	0	0			4	0.000580671			8	0	0	0			3	0	0	0
	ATCAG			1	0	0	0			1	0	0	0			-	-			1	0	0	0			2	0	0	0
	ATCCC			3	0	0	0			4	0	0	0			2	0.000290335			2	0	0	0			12	0	0	0
	ATCCG			2	0	0	0			1	0	0	0			-	-			3	0	0	0			18	0	0	0
	ATCTC			171	0.02	0	0.02			3	0	0	0			3	0.000435503			3	0	0	0			1	0	0	0
	ATGAC			10	0	0	0			8	0	0	0			11	0.00159685			16	0	0	0			5	0	0	0
	ATGCC			1	0	0	0			-	-	-	-			1	0.000145168			3	0	0	0			4	0	0	0
	CCCCG			27	0	0	0			3	0	0	0			-	-			15	0	0	0			36	0	0	0
	CCCGG			-	-	-	-			-	-	-	-			-	-			1	0	0	0			133	0.01	0	0
	Sub-total			2868	0.31	0	0.22			1747	0.18	0.02	0.24			1418	0.205848			3134	0.41	0.01	0.26			5001	0.15	0	0.15
	AAAAAC			74	0.01	0	0.01			15	0	0	0			17	0.00246785			25	0	0	0			1385	0.05	0	0.14
	AAAAAG			70	0.01	0	0.01			37	0	0	0.01			43	0.00624221			82	0.01	0	0.01			483	0.02	0	0.03
	AAAAAT			153	0.02	0	0.01			109	0.01	0	0.01			90	0.0130651			184	0.03	0	0.02			265	0.01	0	0.01
	AAAACC			11	0	0	0			2	0	0	0			3	0.000435503			6	0	0	0			14	0	0.01	0
	AAAACG			-	-	-	-			-	-	-	-			-	-			1	0	0	0			2	0	0	0
	AAAACT			2	0	0	0			16	0	0	0			14	0.00203235			6	0	0	0			3	0	0	0
	AAAAGC			1	0	0	0			1	0	0	0			2	0.000290335			5	0	0	0			12	0	0	0
	AAAAGG			17	0	0	0			6	0	0	0			6	0.000871006			12	0	0	0			61	0	0	0
	AAAAGT			14	0	0	0			1	0	0	0			-	-			3	0	0	0			3	0	0	0
	AAAATC			12	0	0	0			8	0	0	0			9	0.00130651			13	0	0	0			15	0	0	0
	AAAATG			6	0	0	0			6	0	0	0			7	0.00101617			14	0	0	0.01			18	0	0	0
	AAAATT			33	0	0	0			22	0	0	0			21	0.00304852			29	0	0	0			52	0	0	0
	AAACAC			3	0	0	0			4	0	0	0			5	0.000725839			7	0	0	0			10	0	0	0
	AAACAG			2	0	0	0			-	-	-	-			-	-			-	-	-	-			5	0	0	0
	AAACAT			1	0	0	0			3	0	0	0			6	0.000871006			3	0	0	0			1	0	0	0
	AAACCC			2	0	0	0			3	0	0	0			2	0.000290335			12	0	0.01	0			5	0	0	0
	AAACCG			-	-	-	-			-	-	-	-			-	-			1	0	0	0			-	-	-	-
	AAACCT			-	-	-	-			-	-	-	-			-	-			4	0	0	0			6	0	0	0
	AAACGG			-	-	-	-			-	-	-	-			-	-			1	0	0	0			-	-	-	-
	AAACGT			-	-	-	-			-	-	-	-			-	-			-	-	-	-			1	0	0	0
	AAACTC			4	0	0	0			-	-	-	-			-	-			2	0	0.01	0			4	0	0	0
	AAACTG			-	-	-	-			1	0	0	0			1	0.000145168			3	0	0.01	0			3	0	0	0
	AAACTT			-	-	-	-			-	-	-	-			-	-			1	0	0	0			1	0	0	0
	AAAGAC			-	-	-	-			2	0	0	0			3	0.000435503			8	0	0	0			2	0	0	0
	AAAGAG			13	0	0	0			7	0	0.01	0			9	0.00130651			8	0	0	0			25	0	0	0
	AAAGAT			-	-	-	-			3	0	0	0			-	-			1	0	0	0			3	0	0	0
	AAAGCC			5	0	0	0			58	0.01	0	0			12	0.00174201			5	0	0	0			20	0	0	0
	AAAGCT			-	-	-	-			-	-	-	-			-	-			-	-	-	-			2	0	0	0
	AAAGGC			1	0	0	0			-	-	-	-			1	0.000145168			1	0	0	0			1	0	0	0
	AAAGGG			4	0	0	0			5	0	0	0			6	0.000871006			4	0	0	0			18	0	0	0
	AAAGGT			-	-	-	-			1	0	0	0			-	-			3	0	0	0			-	-	-	-
	AAAGTC			2	0	0	0			3	0	0	0			2	0.000290335			1	0	0	0			-	-	-	-
	AAAGTG			2	0	0	0			-	-	-	-			1	0.000145168			3	0	0	0			5	0	0	0
	AAAGTT			1	0	0	0			-	-	-	-			-	-			2	0	0	0			2	0	0	0
	AAATAC			3	0	0	0			2	0	0	0			1	0.000145168			24	0	0	0			9	0	0	0
	AAATAG			-	-	-	-			1	0	0	0			1	0.000145168			6	0	0	0			2	0	0	0
	AAATAT			15	0	0	0			12	0	0	0			10	0.00145168			10	0	0	0			71	0	0	0
	AAATCC			34	0	0	0			42	0.01	0	0			16	0.00232268			43	0.01	0.01	0			127	0	0	0
	AAATCG			-	-	-	-			-	-	-	-			-	-			-	-	-	-			20	0	0	0
	AAATCT			-	-	-	-			1	0	0	0			-	-			2	0	0	0			4	0	0	0
	AAATGC			1	0	0	0			2	0	0.01	0			3	0.000435503			2	0	0	0			4	0	0	0
	AAATGG			2	0	0	0			3	0	0	0			3	0.000435503			1	0	0	0			2	0	0	0
	AAATGT			-	-	-	-			1	0	0	0			1	0.000145168			-	-	-	-			-	-	-	-
	AAATTC			4	0	0	0			4	0	0	0			3	0.000435503			8	0	0	0			14	0	0	0
	AAATTG			2	0	0	0			3	0	0	0			1	0.000145168			6	0	0	0			3	0	0	0
	AAATTT			6	0	0	0			2	0	0	0			2	0.000290335			4	0	0	0			7	0	0	0
	AACAAG			29	0	0.01	0			6	0	0.01	0			5	0.000725839			7	0	0	0			15	0	0	0
	AACACC			4	0	0	0			10	0	0.01	0			17	0.00246785			7	0	0.01	0			8	0	0	0
	AACACG			-	-	-	-			-	-	-	-			-	-			1	0	0	0			-	-	-	-
	AACACT			-	-	-	-			-	-	-	-			-	-			-	-	-	-			1	0	0	0
	AACAGC			20	0	0.02	0			7	0	0.01	0			33	0.00479054			6	0	0.01	0			44	0	0	0
	AACAGG			-	-	-	-			-	-	-	-			1	0.000145168			2	0	0.01	0			1	0	0	0
	AACAGT			-	-	-	-			1	0	0	0			-	-			-	-	-	-			-	-	-	-
	AACATC			21	0	0	0			14	0	0.01	0.01			15	0.00217752			7	0	0.01	0			7	0	0	0
	AACATG			4	0	0	0			2	0	0	0			2	0.000290335			10	0	0	0			5	0	0	0
	AACCAC			1	0	0	0			7	0	0.01	0			7	0.00101617			2	0	0	0			4	0	0	0
	AACCAG			2	0	0	0			2	0	0	0			2	0.000290335			1	0	0	0			2	0	0	0
	AACCAT			3	0	0	0			-	-	-	-			-	-			1	0	0	0			-	-	-	-
	AACCCC			11	0	0	0			3	0	0	0			2	0.000290335			8	0	0	0			9	0	0	0
	AACCCG			-	-	-	-			-	-	-	-			-	-			-	-	-	-			1	0	0	0
	AACCCT			13	0	0	0			98	0.01	0	0			141	0.0204687			12	0	0	0			7	0	0	0
	AACCGC			-	-	-	-			-	-	-	-			-	-			-	-	-	-			1	0	0	0
	AACCGG			-	-	-	-			-	-	-	-			-	-			-	-	-	-			136	0.01	0	0.01
	AACCTC			13	0	0	0			2	0	0	0			3	0.000435503			2	0	0	0			5	0	0	0
	AACCTG			3	0	0	0			1	0	0	0			1	0.000145168			-	-	-	-			1	0	0	0
	AACGAC			9	0	0.01	0			3	0	0	0			3	0.000435503			2	0	0	0			22	0	0	0
	AACGAG			1	0	0	0			-	-	-	-			-	-			-	-	-	-			2	0	0	0
	AACGAT			2	0	0	0			-	-	-	-			1	0.000145168			-	-	-	-			-	-	-	-
	AACGCC			3	0	0	0			-	-	-	-			-	-			1	0	0	0			-	-	-	-
	AACGCG			-	-	-	-			-	-	-	-			-	-			-	-	-	-			1	0	0	0
	AACGGC			1	0	0	0			-	-	-	-			1	0.000145168			1	0	0	0			-	-	-	-
	AACGGG			-	-	-	-			1	0	0	0			1	0.000145168			-	-	-	-			-	-	-	-
	AACGGT			2	0	0	0			-	-	-	-			-	-			-	-	-	-			1	0	0	0
	AACGTC			-	-	-	-			1	0	0	0			-	-			-	-	-	-			-	-	-	-
	AACGTG			-	-	-	-			1	0	0	0			-	-			-	-	-	-			1	0	0	0
	AACTAC			4	0	0	0			-	-	-	-			-	-			-	-	-	-			5	0	0	0
	AACTAG			-	-	-	-			-	-	-	-			-	-			2	0	0	0			-	-	-	-
	AACTAT			-	-	-	-			2	0	0	0			2	0.000290335			1	0	0	0			-	-	-	-
	AACTCC			1	0	0	0			2	0	0	0			2	0.000290335			-	-	-	-			6	0	0.01	0
	AACTCG			-	-	-	-			-	-	-	-			-	-			1	0	0	0			2	0	0	0
	AACTCT			1	0	0	0			-	-	-	-			-	-			-	-	-	-			18	0	0	0
	AACTGC			2	0	0	0			2	0	0	0			-	-			-	-	-	-			3	0	0	0
	AACTGG			-	-	-	-			1	0	0	0			1	0.000145168			-	-	-	-			1	0	0	0
	AACTTC			4	0	0	0			-	-	-	-			-	-			6	0	0	0			1	0	0	0
	AACTTG			5	0	0	0			12	0	0	0			14	0.00203235			131	0.02	0	0			32	0	0	0
	AAGACC			2	0	0	0			1	0	0	0			1	0.000145168			1	0	0	0			3	0	0	0
	AAGACG			4	0	0	0			-	-	-	-			1	0.000145168			2	0	0	0			4	0	0	0
	AAGAGC			2	0	0	0			1	0	0	0			1	0.000145168			2	0	0	0			1	0	0	0
	AAGAGG			117	0.01	0.09	0.01			44	0.01	0.03	0			50	0.00725839			233	0.03	0.04	0.01			156	0.01	0.07	0.01
	AAGAGT			-	-	-	-			-	-	-	-			-	-			-	-	-	-			1	0	0	0
	AAGATC			9	0	0	0			9	0	0	0			9	0.00130651			17	0	0	0			5	0	0	0
	AAGATG			7	0	0	0			10	0	0.02	0			9	0.00130651			13	0	0.02	0			39	0	0.01	0
	AAGCAC			1	0	0	0			-	-	-	-			-	-			3	0	0	0			3	0	0	0
	AAGCAG			16	0	0.01	0			2	0	0	0			3	0.000435503			2	0	0.01	0			7	0	0	0
	AAGCAT			1	0	0	0			-	-	-	-			-	-			-	-	-	-			-	-	-	-
	AAGCCC			-	-	-	-			5	0	0	0			3	0.000435503			2	0	0	0			3	0	0	0
	AAGCCG			44	0.01	0.01	0			13	0	0	0			2	0.000290335			14	0	0	0			44	0	0	0
	AAGCGC			-	-	-	-			-	-	-	-			-	-			-	-	-	-			1	0	0	0
	AAGCGG			-	-	-	-			-	-	-	-			-	-			-	-	-	-			2	0	0	0
	AAGCTC			3	0	0	0			1	0	0	0			1	0.000145168			1	0	0	0			13	0	0	0
	AAGCTG			3	0	0	0			-	-	-	-			-	-			-	-	-	-			1	0	0	0
	AAGGAG			122	0.01	0.08	0.01			69	0.01	0.07	0			65	0.0094359			185	0.03	0.02	0.01			187	0.01	0.11	0.01
	AAGGAT			-	-	-	-			-	-	-	-			-	-			3	0	0	0			1	0	0	0
	AAGGCG			-	-	-	-			-	-	-	-			-	-			1	0	0	0			-	-	-	-
	AAGGGC			-	-	-	-			-	-	-	-			-	-			2	0	0	0			-	-	-	-
	AAGGGG			13	0	0	0			6	0	0	0.01			3	0.000435503			8	0	0	0.01			22	0	0	0
	AAGGGT			3	0	0	0			2	0	0	0			1	0.000145168			-	-	-	-			4	0	0	0
	AAGGTC			-	-	-	-			1	0	0	0			1	0.000145168			2	0	0	0			3	0	0	0
	AAGGTG			3	0	0	0			19	0	0.01	0			15	0.00217752			3	0	0	0			3	0	0	0
	AAGTAC			-	-	-	-			-	-	-	-			-	-			-	-	-	-			1	0	0	0
	AAGTAG			2	0	0	0			2	0	0	0			2	0.000290335			6	0	0	0			5	0	0	0
	AAGTCC			-	-	-	-			6	0	0	0			3	0.000435503			27	0	0	0			14	0	0	0
	AAGTCG			2	0	0	0			1	0	0	0			1	0.000145168			-	-	-	-			1	0	0	0
	AAGTCT			-	-	-	-			-	-	-	-			-	-			-	-	-	-			2	0	0	0
	AAGTGC			-	-	-	-			1	0	0	0			1	0.000145168			5	0	0.01	0			1	0	0	0
	AAGTGG			1	0	0	0			1	0	0	0			1	0.000145168			2	0	0	0			2	0	0	0
	AAGTGT			-	-	-	-			1	0	0	0			1	0.000145168			-	-	-	-			-	-	-	-
	AATAAC			131	0.02	0.02	0.01			146	0.02	0.01	0			52	0.00754872			92	0.01	0	0.01			80	0	0	0
	AATAAG			9	0	0	0			19	0	0	0			8	0.00116134			12	0	0	0			9	0	0	0
	AATACG			1	0	0	0			-	-	-	-			-	-			-	-	-	-			-	-	-	-
	AATACT			11	0	0	0			13	0	0	0			5	0.000725839			7	0	0	0			7	0	0	0
	AATAGC			16	0	0	0			-	-	-	-			-	-			5	0	0	0			2	0	0	0
	AATAGG			14	0	0	0			13	0	0	0.01			14	0.00203235			57	0.01	0	0.01			2	0	0	0
	AATAGT			49	0.01	0	0.01			64	0.01	0.01	0			28	0.0040647			31	0	0	0			14	0	0	0
	AATATC			1	0	0	0			3	0	0	0			1	0.000145168			2	0	0	0			4	0	0	0
	AATATG			2	0	0	0			5	0	0	0			6	0.000871006			6	0	0	0			5	0	0	0
	AATATT			2	0	0	0			6	0	0	0			2	0.000290335			4	0	0	0			17	0	0	0
	AATCAC			45	0.01	0	0			15	0	0	0			11	0.00159685			102	0.01	0.01	0.01			7	0	0	0
	AATCAG			1	0	0	0			2	0	0.01	0			2	0.000290335			9	0	0.01	0			1	0	0	0
	AATCAT			12	0	0	0			28	0	0	0			23	0.00333886			3	0	0	0			7	0	0	0
	AATCCC			-	-	-	-			-	-	-	-			-	-			1	0	0	0			3	0	0	0
	AATCCG			5	0	0	0			-	-	-	-			-	-			2	0	0	0			20	0	0	0
	AATCCT			1	0	0	0			-	-	-	-			1	0.000145168			12	0	0	0			4	0	0	0
	AATCGC			2	0	0	0			-	-	-	-			-	-			-	-	-	-			1	0	0	0
	AATCGG			-	-	-	-			-	-	-	-			-	-			1	0	0	0			-	-	-	-
	AATCGT			2	0	0	0			-	-	-	-			-	-			-	-	-	-			-	-	-	-
	AATCTC			6	0	0	0			1	0	0	0			1	0.000145168			2	0	0.01	0			7	0	0	0
	AATCTG			2	0	0	0			-	-	-	-			1	0.000145168			2	0	0	0			6	0	0.01	0
	AATCTT			2	0	0	0			1	0	0	0			1	0.000145168			1	0	0	0			-	-	-	-
	AATGAC			6	0	0	0			3	0	0	0			2	0.000290335			3	0	0	0			2	0	0	0
	AATGAG			5	0	0	0			1	0	0	0			1	0.000145168			2	0	0	0			6	0	0	0
	AATGAT			22	0	0	0			43	0.01	0.01	0			16	0.00232268			20	0	0.01	0			13	0	0	0
	AATGCC			-	-	-	-			1	0	0	0			-	-			-	-	-	-			3	0	0	0
	AATGCT			1	0	0	0			-	-	-	-			2	0.000290335			3	0	0	0			15	0	0	0
	AATGGC			5	0	0	0			-	-	-	-			1	0.000145168			-	-	-	-			4	0	0	0
	AATGGG			-	-	-	-			-	-	-	-			-	-			4	0	0.01	0			2	0	0	0
	AATGGT			9	0	0.01	0			-	-	-	-			-	-			2	0	0	0			2	0	0	0
	AATGTC			1	0	0	0			2	0	0	0			3	0.000435503			-	-	-	-			1	0	0	0
	AATGTG			-	-	-	-			3	0	0	0			4	0.000580671			3	0	0	0			2	0	0	0
	AATGTT			-	-	-	-			1	0	0	0			1	0.000145168			2	0	0	0			3	0	0	0
	AATTAC			2	0	0	0			1	0	0	0			-	-			-	-	-	-			2	0	0	0
	AATTAG			1	0	0	0			1	0	0	0			2	0.000290335			1	0	0	0			5	0	0	0
	AATTAT			5	0	0	0			15	0	0	0			7	0.00101617			4	0	0	0			3	0	0	0
	AATTCC			1	0	0	0			-	-	-	-			-	-			4	0	0	0			-	-	-	-
	AATTCG			-	-	-	-			-	-	-	-			-	-			-	-	-	-			1	0	0	0
	AATTGC			-	-	-	-			1	0	0	0			1	0.000145168			2	0	0	0			4	0	0	0
	ACACAG			2	0	0	0			1	0	0	0			2	0.000290335			2	0	0	0			2	0	0	0
	ACACCC			33	0	0	0.01			7	0	0	0.01			4	0.000580671			16	0	0	0			9	0	0	0
	ACACCG			-	-	-	-			-	-	-	-			-	-			-	-	-	-			1	0	0	0
	ACACCT			1	0	0	0			-	-	-	-			-	-			1	0	0	0			-	-	-	-
	ACACGC			2	0	0	0			42	0.01	0	0			20	0.00290335			3	0	0	0			3	0	0	0
	ACACGG			-	-	-	-			-	-	-	-			-	-			-	-	-	-			2	0	0	0
	ACACGT			-	-	-	-			-	-	-	-			-	-			-	-	-	-			1	0	0	0
	ACACTC			1	0	0	0			4	0	0	0			3	0.000435503			5	0	0	0			4	0	0	0
	ACAGAG			2	0	0	0			2	0	0	0			2	0.000290335			1	0	0	0			2	0	0	0
	ACAGCC			3	0	0	0			1	0	0	0			-	-			1	0	0	0			4	0	0	0
	ACAGGC			1	0	0	0			-	-	-	-			-	-			-	-	-	-			-	-	-	-
	ACAGGG			1	0	0	0			1	0	0	0			1	0.000145168			1	0	0	0			3	0	0	0
	ACAGGT			-	-	-	-			-	-	-	-			-	-			-	-	-	-			1	0	0	0
	ACAGTC			1	0	0	0			-	-	-	-			-	-			-	-	-	-			-	-	-	-
	ACAGTG			-	-	-	-			-	-	-	-			-	-			-	-	-	-			1	0	0	0
	ACCACG			9	0	0.01	0			-	-	-	-			-	-			2	0	0	0			29	0	0	0
	ACCAGC			4	0	0	0			6	0	0.01	0			3	0.000435503			6	0	0.01	0			7	0	0	0
	ACCCAG			-	-	-	-			-	-	-	-			-	-			1	0	0	0			1	0	0	0
	ACCCCC			28	0	0	0			46	0.01	0	0.02			-	-			18	0	0	0.01			28	0	0	0
	ACCCCG			3	0	0	0			-	-	-	-			-	-			3	0	0	0			3	0	0	0
	ACCCCT			4	0	0	0			3	0	0	0			1	0.000145168			7	0	0	0			7	0	0	0
	ACCCGC			3	0	0	0			3	0	0	0			-	-			-	-	-	-			1	0	0	0
	ACCCGG			-	-	-	-			-	-	-	-			-	-			-	-	-	-			7	0	0	0
	ACCCTC			3	0	0	0			3	0	0	0			1	0.000145168			4	0	0	0			29	0	0.02	0
	ACCCTG			2	0	0	0			-	-	-	-			1	0.000145168			-	-	-	-			2	0	0	0
	ACCGAG			1	0	0	0			1	0	0	0			1	0.000145168			-	-	-	-			-	-	-	-
	ACCGCC			2	0	0	0			4	0	0.01	0			-	-			2	0	0	0			7	0	0.01	0
	ACCGCG			1	0	0	0			-	-	-	-			-	-			-	-	-	-			-	-	-	-
	ACCGGC			1	0	0	0			1	0	0	0			1	0.000145168			1	0	0	0			1	0	0	0
	ACCGGG			-	-	-	-			-	-	-	-			-	-			-	-	-	-			1	0	0	0
	ACCGTC			2	0	0	0			-	-	-	-			-	-			-	-	-	-			1	0	0	0
	ACCTCC			25	0	0.02	0			11	0	0.01	0.01			2	0.000290335			32	0	0.06	0			24	0	0.02	0
	ACCTCG			1	0	0	0			-	-	-	-			-	-			2	0	0	0			4	0	0	0
	ACCTCT			4	0	0	0			4	0	0	0			4	0.000580671			9	0	0	0			34	0	0	0
	ACCTGC			4	0	0	0			1	0	0	0			1	0.000145168			2	0	0.01	0			5	0	0	0
	ACCTGG			-	-	-	-			-	-	-	-			-	-			2	0	0	0			-	-	-	-
	ACGAGC			-	-	-	-			-	-	-	-			-	-			-	-	-	-			2	0	0	0
	ACGAGG			8	0	0.01	0			2	0	0.01	0			4	0.000580671			5	0	0	0			9	0	0	0
	ACGCAG			1	0	0	0			-	-	-	-			-	-			-	-	-	-			-	-	-	-
	ACGCCC			2	0	0	0			3	0	0	0			-	-			1	0	0	0			2	0	0	0
	ACGCCG			-	-	-	-			-	-	-	-			-	-			1	0	0	0			2	0	0	0
	ACGCCT			-	-	-	-			1	0	0	0			-	-			-	-	-	-			-	-	-	-
	ACGCGC			-	-	-	-			4	0	0	0			-	-			-	-	-	-			2	0	0	0
	ACGGAG			-	-	-	-			-	-	-	-			1	0.000145168			-	-	-	-			-	-	-	-
	ACGGCC			-	-	-	-			-	-	-	-			-	-			-	-	-	-			3	0	0	0
	ACGGCG			2	0	0	0			3	0	0.01	0			-	-			4	0	0.01	0			3	0	0	0
	ACGGCT			7	0	0	0			2	0	0	0			2	0.000290335			-	-	-	-			-	-	-	-
	ACGGGG			-	-	-	-			2	0	0	0			-	-			9	0	0	0			1	0	0	0
	ACGTCC			-	-	-	-			2	0	0	0			1	0.000145168			-	-	-	-			-	-	-	-
	ACTACC			18	0	0.01	0			-	-	-	-			-	-			3	0	0	0			47	0	0	0
	ACTACG			1	0	0	0			-	-	-	-			-	-			-	-	-	-			1	0	0	0
	ACTAGC			1	0	0	0			-	-	-	-			-	-			-	-	-	-			2	0	0	0
	ACTAGG			-	-	-	-			-	-	-	-			-	-			-	-	-	-			1	0	0	0
	ACTAGT			1	0	0	0			-	-	-	-			1	0.000145168			1	0	0	0			2	0	0	0
	ACTCAG			-	-	-	-			-	-	-	-			-	-			-	-	-	-			3	0	0	0
	ACTCCC			2	0	0	0			-	-	-	-			-	-			4	0	0	0			11	0	0	0
	ACTCCG			-	-	-	-			-	-	-	-			1	0.000145168			2	0	0	0			-	-	-	-
	ACTCCT			2	0	0	0			-	-	-	-			-	-			9	0	0	0			5	0	0	0
	ACTCGC			-	-	-	-			-	-	-	-			-	-			-	-	-	-			2	0	0	0
	ACTCGG			-	-	-	-			-	-	-	-			-	-			-	-	-	-			2	0	0	0
	ACTCGT			-	-	-	-			-	-	-	-			-	-			-	-	-	-			1	0	0	0
	ACTCTC			3	0	0	0			-	-	-	-			1	0.000145168			1	0	0	0			9	0	0	0
	ACTCTG			-	-	-	-			1	0	0	0			2	0.000290335			-	-	-	-			2	0	0	0
	ACTGCC			1	0	0	0			1	0	0	0			1	0.000145168			-	-	-	-			6	0	0	0
	ACTGCG			-	-	-	-			-	-	-	-			-	-			-	-	-	-			1	0	0	0
	ACTGCT			17	0	0.02	0			1	0	0	0			-	-			1	0	0	0			209	0.01	0.01	0.01
	ACTGGC			-	-	-	-			-	-	-	-			-	-			1	0	0	0			1	0	0	0
	ACTGGG			-	-	-	-			-	-	-	-			-	-			2	0	0	0			2	0	0	0
	ACTGGT			-	-	-	-			-	-	-	-			-	-			1	0	0	0			-	-	-	-
	AGAGCC			2	0	0	0			-	-	-	-			1	0.000145168			-	-	-	-			4	0	0	0
	AGAGCG			-	-	-	-			-	-	-	-			-	-			-	-	-	-			2	0	0	0
	AGAGCT			1	0	0	0			1	0	0	0			1	0.000145168			1	0	0	0			1	0	0	0
	AGAGGC			-	-	-	-			1	0	0	0			1	0.000145168			3	0	0	0			3	0	0	0
	AGAGGG			16	0	0.01	0			6	0	0	0			5	0.000725839			15	0	0	0			55	0	0.01	0.01
	AGCAGG			8	0	0.01	0			1	0	0	0			3	0.000435503			6	0	0.01	0			18	0	0	0
	AGCCCC			1	0	0	0			-	-	-	-			-	-			2	0	0	0			4	0	0	0
	AGCCCG			2	0	0	0			-	-	-	-			-	-			1	0	0	0			-	-	-	-
	AGCCGC			1	0	0	0			-	-	-	-			-	-			1	0	0	0			3	0	0	0
	AGCCGG			4	0	0	0			-	-	-	-			-	-			-	-	-	-			3	0	0	0
	AGCCTC			4	0	0	0			-	-	-	-			-	-			-	-	-	-			8	0	0	0
	AGCCTG			7	0	0.01	0			1	0	0	0			-	-			3	0	0	0			4	0	0	0
	AGCGGC			3	0	0	0			1	0	0	0			1	0.000145168			-	-	-	-			1	0	0	0
	AGCGGG			-	-	-	-			-	-	-	-			-	-			-	-	-	-			1	0	0	0
	AGCTCC			4	0	0	0			-	-	-	-			1	0.000145168			2	0	0	0			5	0	0	0
	AGCTGC			-	-	-	-			-	-	-	-			-	-			1	0	0	0			2	0	0	0
	AGGCCC			-	-	-	-			-	-	-	-			-	-			1	0	0	0			1	0	0	0
	AGGCCG			-	-	-	-			1	0	0	0			1	0.000145168			1	0	0	0			4	0	0	0
	AGGCGC			-	-	-	-			-	-	-	-			-	-			-	-	-	-			1	0	0	0
	AGGCGG			7	0	0.01	0			3	0	0.01	0			-	-			3	0	0	0			-	-	-	-
	AGGGCC			-	-	-	-			-	-	-	-			-	-			-	-	-	-			1	0	0	0
	AGGGCG			1	0	0	0			-	-	-	-			-	-			2	0	0	0			4	0	0	0
	AGGGGC			1	0	0	0			1	0	0	0			-	-			6	0	0	0			6	0	0	0
	AGGGGG			7	0	0	0			7	0	0	0.01			1	0.000145168			2	0	0	0			42	0	0	0
	ATACAC			5	0	0	0			3	0	0	0			2	0.000290335			3	0	0	0			17	0	0	0
	ATACAG			1	0	0	0			-	-	-	-			-	-			1	0	0	0			-	-	-	-
	ATACCC			1	0	0	0			1	0	0	0			1	0.000145168			1	0	0.01	0			2	0	0	0
	ATACTC			-	-	-	-			-	-	-	-			-	-			-	-	-	-			1	0	0	0
	ATACTG			-	-	-	-			-	-	-	-			-	-			1	0	0	0			2	0	0	0
	ATAGAC			2	0	0	0			-	-	-	-			-	-			-	-	-	-			1	0	0	0
	ATAGAG			-	-	-	-			5	0	0	0			4	0.000580671			5	0	0	0			58	0	0	0
	ATAGCC			-	-	-	-			-	-	-	-			-	-			1	0	0	0			-	-	-	-
	ATAGGC			-	-	-	-			1	0	0	0			1	0.000145168			-	-	-	-			2	0	0	0
	ATAGGG			2	0	0	0			1	0	0	0			-	-			-	-	-	-			3	0	0	0
	ATAGTC			1	0	0	0			-	-	-	-			-	-			-	-	-	-			-	-	-	-
	ATAGTG			3	0	0	0			2	0	0	0			1	0.000145168			-	-	-	-			4	0	0	0
	ATATAC			84	0.01	0	0.01			73	0.01	0	0.01			62	0.0090004			14	0	0	0			195	0.01	0	0
	ATATAG			22	0	0	0			27	0	0	0			22	0.00319369			32	0	0	0			94	0	0	0
	ATATCC			-	-	-	-			-	-	-	-			-	-			1	0	0	0			1	0	0	0
	ATATGC			-	-	-	-			1	0	0	0			1	0.000145168			-	-	-	-			2	0	0	0
	ATCACC			14	0	0.01	0			15	0	0.02	0			27	0.00391953			8	0	0.01	0			12	0	0	0
	ATCACG			-	-	-	-			-	-	-	-			-	-			-	-	-	-			1	0	0	0
	ATCAGC			1	0	0	0			-	-	-	-			1	0.000145168			4	0	0.01	0			3	0	0	0
	ATCAGG			1	0	0	0			1	0	0	0			1	0.000145168			-	-	-	-			2	0	0	0
	ATCATG			-	-	-	-			5	0	0.01	0			5	0.000725839			-	-	-	-			4	0	0	0
	ATCCAC			1	0	0	0			-	-	-	-			1	0.000145168			-	-	-	-			1	0	0	0
	ATCCCC			1	0	0	0			2	0	0	0			2	0.000290335			-	-	-	-			3	0	0	0
	ATCCCG			1	0	0	0			-	-	-	-			-	-			1	0	0	0			1	0	0	0
	ATCCGC			-	-	-	-			1	0	0	0			1	0.000145168			-	-	-	-			-	-	-	-
	ATCCTC			15	0	0.01	0			26	0	0.04	0			18	0.00261302			17	0	0.02	0			11	0	0	0
	ATCGCC			-	-	-	-			2	0	0	0			1	0.000145168			1	0	0	0			2	0	0	0
	ATCGGC			-	-	-	-			-	-	-	-			-	-			-	-	-	-			1	0	0	0
	ATCGTC			5	0	0.01	0			51	0.01	0.07	0.01			80	0.0116134			5	0	0.01	0			7	0	0	0
	ATCTAC			-	-	-	-			-	-	-	-			-	-			2	0	0	0			-	-	-	-
	ATCTCC			8	0	0	0			3	0	0.01	0			2	0.000290335			9	0	0	0			13	0	0.01	0
	ATCTCG			-	-	-	-			1	0	0	0			1	0.000145168			1	0	0	0			-	-	-	-
	ATCTGC			-	-	-	-			1	0	0	0			-	-			-	-	-	-			-	-	-	-
	ATCTGG			1	0	0	0			-	-	-	-			-	-			1	0	0	0			1	0	0	0
	ATGACC			-	-	-	-			1	0	0	0			-	-			2	0	0	0			5	0	0	0
	ATGAGC			2	0	0	0			-	-	-	-			-	-			1	0	0	0			-	-	-	-
	ATGCCC			-	-	-	-			-	-	-	-			-	-			-	-	-	-			1	0	0	0
	ATGGCC			1	0	0	0			-	-	-	-			-	-			-	-	-	-			1	0	0	0
	ATGTCC			1	0	0	0			1	0	0	0			2	0.000290335			1	0	0	0			2	0	0	0
	ATGTGC			-	-	-	-			-	-	-	-			-	-			2	0	0	0			6	0	0	0
	CCCCCG			-	-	-	-			1	0	0	0			-	-			-	-	-	-			1	0	0	0
	CCCCGG			-	-	-	-			-	-	-	-			-	-			-	-	-	-			6	0	0	0
	CCCGCG			-	-	-	-			-	-	-	-			-	-			-	-	-	-			1	0	0	0
	CCGCGG			-	-	-	-			-	-	-	-			-	-			-	-	-	-			1	0	0	0
	CCGGCG			1	0	0	0			-	-	-	-			-	-			-	-	-	-			-	-	-	-
	Sub-total			1839	0.12	0.4	0.09			1558	0.14	0.45	0.12			1237	0.179573			2032	0.16	0.39	0.11			5021	0.13	0.3	0.23
	Total			83401	9.88	4.86	7.93			92678	11.73	6.96	9.56			57204	8.30418			66235	8.96	5.18	8.23			250504	9.51	5.28	12.12

## Sheet: Tab. S6a
	Supplementary Table S6a. Simple sequence repeat (SSR) markers mapped on LWAE2012. Detailed information on the markers is available in the VegMarks database (http://vegmarks.nivot.affrc.go.jp)
		Marker_ID	Origin	Motif*	Length (bp)		LWF2			EWF2			Forward primer			Reverse primer
							LG**	Position (cM)		LG	Position (cM)		primer ID	Primer sequence		primer ID	Primer sequence
		emx10102	SME_r2.5.1_10623.1	(TA)20	249		LW01	0		-	-		emx10102/F	TGCTGATTTTGCTGTCTAATGG		emx10102/R	CGCTGTTGGTGTACATCTCCTA
		emx10105	SME_r2.5.1_00746.1	(AT)18	236		-	-		EW01	3.172		emx10105/F	TCAAACAAGGCTTGGTAAAAAA		emx10105/R	ATAAGTTGTCCCTTTTTGCCCT
		emx10201	SME_r2.5.1_00780.1	(AT)21	285		-	-		EW01	9.504		emx10201/F	CACTATATAAGGGTCCACCAGAA		emx10201/R	TCAATCAAAATAATTTCACTCATCA
		emx10205	SME_r2.5.1_02311.1	(TA)21	298		-	-		EW01	21.025		emx10205/F	TGACATCAATACAATGTCAACATGA		emx10205/R	CCTTGGAAAAGTCACTTAAAAACA
		emx10301	SME_r2.5.1_01571.1	(AT)22	490		-	-		EW11	47.082		emx10301/F	GTAGGGTAGGCTTGGAGTCAGA		emx10301/R	TTGTATTCAAACCAAACAAACCA
		emx10304	SME_r2.5.1_02438.1	(AT)22	378		-	-		EW01	26.807		emx10304/F	TCAGGTTGGAATTTGTTTTCTTT		emx10304/R	TGGTGCATTATGATTCATTGAGA
		emx10402	SME_r2.5.1_10217.1	(AT)21	224		LW01	40.461		EW01	38.095		emx10402/F	CACATATTTGTCAATCGGGCTA		emx10402/R	AGCTTCTGAAGAAGGATTGCTA
		emx10403	SME_r2.5.1_06507.1	(AT)22	249		LW01	42.273		-	-		emx10403/F	AGCACAATCTTTTTCTTTCATCTT		emx10403/R	GACTGTCACTTGGCATTCTAGG
		emx10803	SME_r2.5.1_00583.1	(TA)22	214		-	-		EW01	89.737		emx10803/F	TTGGAAAACTACCTAATCCATGC		emx10803/R	TGCATTTGGTCAATCAGCTAAA
		emx10805	SME_r2.5.1_00003.1	(AT)22	249		-	-		EW01	90.843		emx10805/F	TTCCTACCCTTTTAATTATTGTGTTTG		emx10805/R	ATCATGTCCCTGACCAAAGAAT
		emx10904	SME_r2.5.1_06391.1	(AT)23	239		-	-		EW01	101.159		emx10904/F	TCAAGAATGAATCTCAACACGG		emx10904/R	AATGGAACTCGTTATGCGTTTT
		emx11001	SME_r2.5.1_02073.1	(AT)22	294		-	-		EW01	103.525		emx11001/F	AGGTAATGGTAGGGTCTGCGTA		emx11001/R	CATTTCCAAATATACAAAAACAAATGA
		emx11003	SME_r2.5.1_00287.1	(TA)23	249		-	-		EW01	107.528		emx11003/F	TGCTTTTATTGCATTTTCCCTT		emx11003/R	TTCAAACAAATATCATCCAAACG
		emx11301	SME_r2.5.1_04709.1	(AT)22	280		-	-		EW01	122.861		emx11301/F	TGACCAAATTAAAATACTCCCTTCA		emx11301/R	GAGATGAAGATGCAATCTAATCCA
		emx11302	SME_r2.5.1_00225.1	(AT)22	235		-	-		EW01	125.569		emx11302/F	TCCGTCACAATTTATGTTTGTGT		emx11302/R	AAAAATACACGAAGAAAGGACAA
		emx11402	SME_r2.5.1_00075.1	(AG)17	199		-	-		EW01	134.631		emx11402/F	ATATTTCAAAATCCAACGTGCC		emx11402/R	CAAATCTTGAAATGGGAACTCA
		emx11403	SME_r2.5.1_01379.1	(AT)23	229		-	-		EW01	136.327		emx11403/F	ACAAATTTGCTGAATTTGGCTC		emx11403/R	ACAATATGACGCCACACTTGAC
		emx11503	SME_r2.5.1_00427.1	(TA)22	218		-	-		EW01	147.19		emx11503/F	GATTCAAAAGCCTTTAATTGCTAA		emx11503/R	GCTCGTGAATCTTCACATACAAA
		emx11504	SME_r2.5.1_01031.1	(AT)23	245		-	-		EW01	148.097		emx11504/F	CACAACTCTCACCTACAGGCAG		emx11504/R	TCCAAGAAACAACGTCTCATGT
		emx20301	SME_r2.5.1_01236.1	(TA)23	243		-	-		EW02	23.183		emx20301/F	TTGTCCAAACAACTTGATTCTTAG		emx20301/R	GGCATAATTTGTTAGAACATAGCTT
		emx20304	SME_r2.5.1_05669.1	(TA)22	240		-	-		EW05	11.832		emx20304/F	AATCGGTTGAGATCGTGAAAAT		emx20304/R	AATGGTTTTGAACTTGGAGTGAA
		emx20402	SME_r2.5.1_05435.1	(AG)23	500		-	-		EW02	35.261		emx20402/F	TTCGTATTTTGTATCACAGAAGATTTG		emx20402/R	TCTATGTTACATGCAAAATTACTCCT
		emx20403	SME_r2.5.1_06798.1	(TA)23	241		-	-		EW02	38.005		emx20403/F	TTTCTGAAAAATGCCAACATAG		emx20403/R	CCAAATCAATAAATTTCAAACATCA
		emx20501	SME_r2.5.1_07876.1	(AT)22	300		-	-		EW02	40.57		emx20501/F	TTTTCGATGATTATATTTGTGTCAA		emx20501/R	CTCCGTCACAATTTATGTAGCA
		emx20601	SME_r2.5.1_02956.1	(AT)22	250		-	-		EW02	53.069		emx20601/F	TGGAACTGAAAATAACAATTAAAGCA		emx20601/R	TATTATGCGTTGGAGACCACAA
		emx20605	SME_r2.5.1_00803.1	(AT)22	347		-	-		EW02	57.627		emx20605/F	TTTTTGCAATTCACGTTATTTAGT		emx20605/R	CAAGTGATAGGAATCTTGGACTCA
		emx20704	SME_r2.5.1_00339.1	(TA)22	220		-	-		EW01	107.365		emx20704/F	TTAACAGCTTAATGGTGTGGAGA		emx20704/R	CGCTTTGTTGCTTGTTTTCTTA
		emx20705	SME_r2.5.1_00006.1	(AT)22	227		-	-		EW02	67.631		emx20705/F	CTACATTGCAGAAACCACGGTA		emx20705/R	TGGAATCTTACATGTGCGAGAA
		emx20803	SME_r2.5.1_03491.1	(TA)23	250		-	-		EW02	88.265		emx20803/F	TTTCGTTAATATTAGGCGCTCA		emx20803/R	TGTCACTAATTTGGAGCAATTTTT
		emx20804	SME_r2.5.1_00029.1	(AT)23	219		-	-		EW02	74.604		emx20804/F	GGTGTTTATACATGTGATGTGGC		emx20804/R	CAACATCCCTTCAATACGGAAT
		emx20903	SME_r2.5.1_00037.1	(AT)21	287		LW02	83.543		-	-		emx20903/F	CGAATTTAATTTGTATCAATGTATGC		emx20903/R	GTTGAGTTGGAAAATAGGTCGG
		emx20904	SME_r2.5.1_02571.1	(AT)23	355		-	-		EW05	43.712		emx20904/F	GCCATATTTCAATGCATAAACG		emx20904/R	GCTTTAGCAACATGAGCAAGAC
		emx21002	SME_r2.5.1_02389.1	(AT)19	250		LW02	92.839		EW02	90.228		emx21002/F	TGAATCTCAAAATTCAAATAATGTCA		emx21002/R	TCTAAAGAGGTGGACACGCC
		emx21003	SME_r2.5.1_00728.1	(TA)22	240		-	-		EW03	45.869		emx21003/F	TGATTTTGGTTTTTAAACGTTGG		emx21003/R	GACACCCCACCAAAATAGGATA
		emx30103	SME_r2.5.1_05941.1	(AT)22	206		-	-		EW03	51.661		emx30103/F	GCAAGTGCATTTCACACATTTT		emx30103/R	TTTCGTGGGACTTACGTATGAA
		emx30105	SME_r2.5.1_05774.1	(AT)21	420		LW03	0		EW03	0		emx30105/F	CAAAAGAACCCGAACAATGAAT		emx30105/R	AGCCAAATTTTGACGGATTCTA
		emx30202	SME_r2.5.1_02159.1	(TA)19	277		-	-		EW03	4.876		emx30202/F	TTAAGTTTGGTCATAAAATCTTCAAA		emx30202/R	TTCTGTCTCAATTTATGTGTGGTT
		emx30204	SME_r2.5.1_01148.1	(AT)20	246		-	-		EW08	40.069		emx30204/F	ACTCTTATTGTCTAAAATGGTGCAT		emx30204/R	TCCTCTCATCTAACAAAGGGTG
		emx30302	SME_r2.5.1_00787.1	(TA)22	241		-	-		EW03	12.104		emx30302/F	TGCATTATTGGGTTGATACATACA		emx30302/R	CACTACCCTCTTCTGCTCCCTA
		emx30304	SME_r2.5.1_00710.1	(TA)20	298		-	-		EW08	39.614		emx30304/F	CACGCATATTAGTGTAAGGTTCG		emx30304/R	AGGTGCTCTAGTCCCTACATGG
		emx30501	SME_r2.5.1_01170.1	(AT)22	245		-	-		EW03	62.497		emx30501/F	GCAGCTCATCTAGTCTCAAAACA		emx30501/R	GGCGCCACCTAATAGTGATAGA
		emx30503	SME_r2.5.1_00557.1	(TC)23	276		-	-		EW03	84.535		emx30503/F	CCATGCAGATTGTCAGCTTCTA		emx30503/R	AGAAAGGCTTGGTAATGAGTGC
		emx30504	SME_r2.5.1_05697.1	(AT)23	280		-	-		EW06	46.931		emx30504/F	TTGGACCATCCAAAATTCTAAG		emx30504/R	TTTGACTTGATTTGGTATTGGAAA
		emx30601	SME_r2.5.1_05024.1	(AT)23	189		-	-		EW03	42.631		emx30601/F	CCAAATTGAAGAATGATTGGGA		emx30601/R	CACATTCACAAGCAGGTAGAGG
		emx30603	SME_r2.5.1_03252.1	(AT)23	249		-	-		EW03	71.624		emx30603/F	GAAGAGGATCCAAATTCTTGTG		emx30603/R	GAGGGGTGAAAAGAAAACAAAA
		emx30605	SME_r2.5.1_00763.1	(AT)22	214		-	-		EW10	59.883		emx30605/F	AGAAATTTCGGGACAAAGAGGT		emx30605/R	TTATTTTGGCTTGGGCACTATT
		emx30701	SME_r2.5.1_00837.1	(AT)23	234		-	-		EW03	55.05		emx30701/F	TTTAGGAGGAGGAAGAGACTGG		emx30701/R	TTGAGGAAAGAGTCAAAATGCC
		emx30703	SME_r2.5.1_00407.1	(GA)24	212		LW03	66.993		-	-		emx30703/F	CAAGCCCATTCATTTACTAGCC		emx30703/R	AACCAAGAGGCAAACACAATCT
		emx30802	SME_r2.5.1_01374.1	(AT)22	224		-	-		EW03	59.715		emx30802/F	GTCCAATACTTTGTCAACGTGC		emx30802/R	ACGTCTAGGGTATCCTCTCGG
		emx30805	SME_r2.5.1_03106.1	(AT)22	229		-	-		EW01	54.036		emx30805/F	CAGGTATGTGTATTGGGCTTGA		emx30805/R	AAGCACTTAGCACAAACATGGA
		emx30903	SME_r2.5.1_00431.1	(AT)23	300		-	-		EW03	94.662		emx30903/F	TCCAAGGAACCTGACCTTAAAT		emx30903/R	GGGTACATCACGCAAAGTGATA
		emx30904	SME_r2.5.1_00537.1	(TA)22	236		-	-		EW03	95.113		emx30904/F	AAAATGGGGACCAATGGAGTAT		emx30904/R	CTACAGCTTGCTTTTGCTGCT
		emx31001	SME_r2.5.1_00193.1	(AG)17	247		LW03	97.519		-	-		emx31001/F	TTGGAGGTTAGAAAGGAAATCAG		emx31001/R	CGATGGTTCAGGATTTTGATTC
		emx31005	SME_r2.5.1_01417.1	(AT)23	206		-	-		EW03	111.883		emx31005/F	ACTCAGTCGTCCTCCATTTTTC		emx31005/R	TTTCTGATCTAGTTCAATTAGGCAA
		emx31101	SME_r2.5.1_09400.1	(AT)22	240		LW03	108.333		-	-		emx31101/F	GTTCCTCAGTTGTCACTCTCCC		emx31101/R	CTGCTTCAGCACAAACACTCTC
		emx31103	SME_r2.5.1_04732.1	(AT)21	181		-	-		EW03	111.428		emx31103/F	GAAACGTGTCTATGTGAGCCAG		emx31103/R	CATCCCTTTAAATACCATGAATAACA
		emx31201	SME_r2.5.1_00508.1	(GA)23	247		-	-		EW03	127.884		emx31201/F	TTGCTTGACCAAACTAAACACG		emx31201/R	AACATTCAAGAAAACCGACACTC
		emx31203	SME_r2.5.1_04268.1	(TA)22	201		-	-		EW03	127.066		emx31203/F	TGGAATTATTTTGTTGACGGAA		emx31203/R	TTGAAAAACTAGCCCTCCTTGA
		emx40201	SME_r2.5.1_15315.1	(TA)12	249		LW04	11.537		-	-		emx40201/F	ATACGCTATCATGCACGTATTTAT		emx40201/R	CAAATGTCAAAAAGAAATGCTTC
		emx40202	SME_r2.5.1_06151.1	(AT)10	175		-	-		EW04	13.273		emx40202/F	TCTCAATAGGTCAACAGTCATGTTC		emx40202/R	ATTAGTGGCCAAGACAATCGTT
		emx40203	SME_r2.5.1_05052.1	(AT)23	242		-	-		EW04	15.245		emx40203/F	AAAATGTGCTAATACATCTCAAGACA		emx40203/R	AACACACCACATGATCCTCATT
		emx40302	SME_r2.5.1_06484.1	(TA)22	248		-	-		EW04	17.669		emx40302/F	CAGATGTGCCAAACTTATTCCA		emx40302/R	AGGGTGGCTCGATAGTGTTAAA
		emx40305	SME_r2.5.1_00323.1	(TA)20	300		-	-		EW04	21.298		emx40305/F	TGCGGATAAATTTTTATTCTTTCT		emx40305/R	CTGGTGACCGTTTTGTCACTTA
		emx40405	SME_r2.5.1_01497.1	(TA)23	241		-	-		EW04	29.278		emx40405/F	AAACATTTTCTATGCATTGAGGG		emx40405/R	TGGAATCTTTTAAAGGCATGAGA
		emx40703	SME_r2.5.1_15206.1	(TA)23	232		-	-		EW04	65.451		emx40703/F	CAGTAAATGCATGTGAATGGTCA		emx40703/R	AGCCACTTGATTCACTGCCTAT
		emx40704	SME_r2.5.1_05121.1	(AG)17	229		-	-		EW04	66.705		emx40704/F	GAGGAAGTTTTCTACGATTCGC		emx40704/R	TAAGGTATAGTCGGGTTGCTCC
		emx40803	SME_r2.5.1_01891.1	(CT)23	230		-	-		EW04	78.975		emx40803/F	AGCCACAACAAGTTTCAGATCA		emx40803/R	TTCTTCCCTTTTTCCCCTTTTA
		emx40804	SME_r2.5.1_00924.1	(AT)22	240		-	-		EW04	77.571		emx40804/F	AGACATTGCACAAAAACCATTG		emx40804/R	ATTTGACACTTTGTGTGTTCCG
		emx40901	SME_r2.5.1_00417.1	(AT)22	241		-	-		EW04	82.245		emx40901/F	TCCTCATGATCAAAGAAGAAATGA		emx40901/R	TCTATCAAAAGATGCTGCCAAA
		emx40905	SME_r2.5.1_03559.1	(AT)21	213		-	-		EW04	89.807		emx40905/F	CGAAACAAAACAATCTGCGTAA		emx40905/R	CGGATCATTAATCTCCTCAAATG
		emx41003	SME_r2.5.1_02656.1	(TC)20	204		-	-		EW05	43.119		emx41003/F	CAATCTCTTCATCCCAACATGA		emx41003/R	TTTGGACATGCAGTTTGAAATC
		emx41004	SME_r2.5.1_02631.1	(AT)22	244		-	-		EW04	97.169		emx41004/F	AATGAATCGTAACTTCGCAAAAA		emx41004/R	TAGGTGGCGAGGCTATACCTTA
		emx41101	SME_r2.5.1_05653.1	(AT)22	223		-	-		EW05	37.388		emx41101/F	GCTAAGCATAATGGAGAGCGAC		emx41101/R	CTACTGTCGAGTGATGTTTGACA
		emx41105	SME_r2.5.1_02078.1	(AT)22	221		-	-		EW04	104.698		emx41105/F	TCAAGAGGAGCAGCTTTTGTAA		emx41105/R	CATTATTTTGAGTTGAAGCAGGAA
		emx50103	SME_r2.5.1_06114.1	(ATA)15	392		-	-		EW12	51.469		emx50103/F	AATTTTTAAATTTCGCTCTCCA		emx50103/R	CATATACGGCAGATTGGTCAAA
		emx50104	SME_r2.5.1_03795.1	(AT)20	191		-	-		EW05	9.096		emx50104/F	GCCTGATTTTTAGGGTGTGTTT		emx50104/R	CATTGAACGATCCCAATTATCC
		emx50203	SME_r2.5.1_00584.1	(AT)20	292		-	-		EW05	12.358		emx50203/F	TTAATTAAGTTACGCTTCGGCG		emx50203/R	ATCCAAGGATGGTCAGATGAAT
		emx50204	SME_r2.5.1_00584.1	(AT)18	207		-	-		EW05	12.358		emx50204/F	CGGAACTTTTTGTCTCAATTTTT		emx50204/R	AACACTCTCCAAATGTTTGCTTC
		emx50302	SME_r2.5.1_00283.1	(AT)22	260		-	-		EW05	20.069		emx50302/F	TGGTTTTGGAAAGTGACATTTG		emx50302/R	TCGTCCAACCAAGTGTGTAGTC
		emx50304	SME_r2.5.1_04516.1	(AT)22	248		-	-		EW05	18.635		emx50304/F	GCTGAAGATTGTGGAGGGAATA		emx50304/R	TGCAAGCTATTGCATAGGACAG
		emx50402	SME_r2.5.1_04775.1	(TC)21(TA)4	243		-	-		EW05	30.23		emx50402/F	TAGTGACTATGGATTCCTCTCGT		emx50402/R	AAGTCCCAAGTCCAAACCACT
		emx50404	SME_r2.5.1_00528.1	(TA)23	250		LW05	98.812		-	-		emx50404/F	CAGTTCAAGCCTTTCCTTTTG		emx50404/R	CCAATTGCTCATCTTCACACAT
		emx50601	SME_r2.5.1_01246.1	(CT)24	223		LW05	45.805		-	-		emx50601/F	GGATTCCACTGGGTATGTTGTT		emx50601/R	GAAATCCCATTACTCACAACCAA
		emx50602	SME_r2.5.1_00703.1	(GA)24	231		-	-		EW03	46.573		emx50602/F	TTGCAGCTTGAAACTTGATACC		emx50602/R	GGGTTCTTTCTCCATGAATTTG
		emx50703	SME_r2.5.1_00421.1	(AT)23	230		-	-		EW05	45.419		emx50703/F	TCAAGCTCTAAGGAAGGCTCTG		emx50703/R	GAGATGACTCAAGGCTCCTCAT
		emx50704	SME_r2.5.1_00033.1	(AT)20	229		-	-		EW05	71.67		emx50704/F	ATGAGCCACACAAATTACGATG		emx50704/R	ACACATGTCTGCATCACAATGA
		emx50802	SME_r2.5.1_04185.1	(AT)15	162		-	-		EW05	74.618		emx50802/F	CAGCTACTTCAATTTGGCTTGA		emx50802/R	AGTGGTTAAGAGGGTGCAAAAA
		emx50804	SME_r2.5.1_04410.1	(AAT)15	248		-	-		EW05	75.341		emx50804/F	TTCCTCAACTAAAATATTAATCGCAT		emx50804/R	TGTGTCTACTTCAATTTTGAATCTCTC
		emx50905	SME_r2.5.1_02695.1	(AT)17	219		-	-		EW01	54.068		emx50905/F	GGCTTGATATTACCCTCAACCA		emx50905/R	TCATTTTTCTCTGGAGTAGGTGAA
		emx51001	SME_r2.5.1_01039.1	(TA)20	264		-	-		EW05	85.06		emx51001/F	GAGAGGACCATTTGTAACTGAAA		emx51001/R	GCCCATGCAAATAGGTGTTTAG
		emx51002	SME_r2.5.1_02550.1	(AT)22	179		-	-		EW05	90.958		emx51002/F	TCACTAACTCTCCACCTTATGTCAA		emx51002/R	CCCTTTACTTGATTACCCCACA
		emx51005	SME_r2.5.1_00653.1	(TC)17	171		-	-		EW05	96.818		emx51005/F	TGATTGATTGCGAAGAAGAAGA		emx51005/R	TGAGATGAATATGTACGGCTGG
		emx60101	SME_r2.5.1_02018.1	(AT)16	184		-	-		EW06	47.473		emx60101/F	CAACATGCGGATACATACCCTA		emx60101/R	TGTACCCACCACTTTCTCTCAA
		emx60103	SME_r2.5.1_04259.1	(CT)24	248		-	-		EW06	0.927		emx60103/F	CCAAATCCCGAAATATCAAAAT		emx60103/R	TCGCAATAGAAAGACCAAAAGG
		emx60203	SME_r2.5.1_08933.1	(AT)21	294		-	-		EW06	22.399		emx60203/F	TCAGTAAATAGTGATGGAATCAAAA		emx60203/R	GGGATGGAGCTACCATACAGTG
		emx60204	SME_r2.5.1_01765.1	(AT)22	300		-	-		EW06	15.391		emx60204/F	TGGGTTATGTTGTTTGATAGTGG		emx60204/R	TGACAACTTCCCCTATTTATTTATTT
		emx60301	SME_r2.5.1_03681.1	(TA)21	450		LW06	12.973		EW06	26.199		emx60301/F	AAAAAGTTCGACCATACTTCAAAAA		emx60301/R	TTTGCATTTGATGTGTGCAAT
		emx60304	SME_r2.5.1_02964.1	(TG)17	246		-	-		EW06	30.909		emx60304/F	TTGTCCATATATTTGTTATTCATGC		emx60304/R	GAACTTTTGAGCCTCGTTTCAG
		emx60604	SME_r2.5.1_01273.1	(AT)22	217		-	-		EW06	70.502		emx60604/F	TGTCCTACCATTACACGAATGT		emx60604/R	AGAAACAACATAATAGCGTGGAA
		emx60605	SME_r2.5.1_02049.1	(CT)24	188		-	-		EW06	74.056		emx60605/F	CTTCCAACGTAACTTCCAGGTC		emx60605/R	GCTCTGCCCCTAACATCTACAA
		emx60804	SME_r2.5.1_01372.1	(AT)22	250		-	-		EW06	81.64		emx60804/F	CGTGATATAATCAGGATGAGGC		emx60804/R	CCTTTTTGACTTTTGTCCCAAT
		emx60805	SME_r2.5.1_10393.1	(TC)16	232		-	-		EW06	88.54		emx60805/F	AAAAGACTGGCAGTAGGCTGTC		emx60805/R	ATAGACCAAAAACCCCTTCGTT
		emx60902	SME_r2.5.1_09953.1	(AT)22	241		-	-		EW06	52.964		emx60902/F	AAAATTTATCCAAAGCCTGGTG		emx60902/R	AAATTATTTTCCACCCTCCCAT
		emx60904	SME_r2.5.1_01649.1	(CT)18	218		-	-		EW06	97.006		emx60904/F	ACCTTAGAACTTCCGCTAAGGC		emx60904/R	TGGAGCAAAAATGAGACAAATG
		emx61002	SME_r2.5.1_08355.1	(TA)22	205		LW02	1.894		EW02	0.923		emx61002/F	TTTCATTTTTGGTCAGCACCTA		emx61002/R	CCTTTGACCTTCAAAAAGGATG
		emx61003	SME_r2.5.1_00076.1	(AT)22	237		-	-		EW06	101.073		emx61003/F	TCGAATGAAATAATTTATAGCCACA		emx61003/R	TTGTGTCCATGTGAAATAACCA
		emx61102	SME_r2.5.1_00001.1	(TA)22	228		-	-		EW06	114.494		emx61102/F	AGCACCTGTGAGTTCTCTAGGC		emx61102/R	GGAATTTGTGGTGTCAAATGAA
		emx61103	SME_r2.5.1_00081.1	(AT)23	202		-	-		EW06	115.443		emx61103/F	GGGTCTTTCGAAAACAGTCTCT		emx61103/R	TGGGGAGGTTAAAGTATACGGA
		emx70103	SME_r2.5.1_01447.1	(TA)22	250		-	-		EW07	19.645		emx70103/F	TAGGCTTTAATCAGAAAAGGCG		emx70103/R	TTTGTCCTTCAAGCTTATAAATTATTG
		emx70202	SME_r2.5.1_05088.1	(TA)23	199		LW07	0.55		EW07	0		emx70202/F	CATCTCGGGTGAGAGATTTCAT		emx70202/R	TAAAGACTCAAGGGGATTTGGA
		emx70203	SME_r2.5.1_00016.1	(AG)23	220		-	-		EW07	6.246		emx70203/F	TCACCTCTGTTCAGTTTGTGCT		emx70203/R	TGACTCAAAATGGTGTTCTTCG
		emx70301	SME_r2.5.1_03889.1	(TTA)12	248		-	-		EW07	25.741		emx70301/F	TGAACATTTTGATGCACACTAGG		emx70301/R	TGGGACCAAAGGAAGAAAGATA
		emx70305	SME_r2.5.1_12549.1	(AT)22	300		-	-		EW07	28.617		emx70305/F	GGGTCAGCAAGGAGAATATGAG		emx70305/R	TCCCATTTTTATTATGAGCACAAC
		emx70503	SME_r2.5.1_00437.1	(TA)22	246		-	-		EW07	42.903		emx70503/F	AAGCAGTTGGGAATCTGGTAAG		emx70503/R	GGCCAACTCATTAGTGGTGAAT
		emx70602	SME_r2.5.1_04329.1	(TA)22	245		-	-		EW07	45.738		emx70602/F	TGTAATTGCGTAGAACCCTCTG		emx70602/R	TCCAGGAAATAGTTGGATTATTGA
		emx70701	SME_r2.5.1_03743.1	(AT)22	269		-	-		EW07	49.426		emx70701/F	CCATCAGACAATTTCCAACAAA		emx70701/R	TCAATGATCACATTCAACAATCC
		emx70702	SME_r2.5.1_02260.1	(AT)23	245		-	-		EW07	55.069		emx70702/F	TGAAACGAGTTGTTCCATTCAT		emx70702/R	TCGGCTTCAATATGAACACTAGA
		emx70803	SME_r2.5.1_06530.1	(AT)22	181		-	-		EW07	76.425		emx70803/F	TCGATGTCATATCAACAAAGCC		emx70803/R	CTAGGCACAATACGATGTCCAA
		emx70804	SME_r2.5.1_00555.1	(GA)19	216		-	-		EW07	79.48		emx70804/F	TTGCTGTTGCATTCTTTGTCTT		emx70804/R	ACTGATAGTTCCTCTCGAACCA
		emx70903	SME_r2.5.1_01040.1	(AT)20	250		-	-		EW07	87.308		emx70903/F	ACGCTGCTTTTATTTTGTTCTT		emx70903/R	CGAGTCTGCTGTATTATTATTTGTTC
		emx70904	SME_r2.5.1_01027.1	(AT)22	197		-	-		EW07	92.159		emx70904/F	CACCGATATGCTGTCGTAGTGT		emx70904/R	CATTTTCAAGCTGAAGCAAAAA
		emx71001	SME_r2.5.1_00100.1	(AT)22	220		-	-		EW07	91.734		emx71001/F	AAATCCATCCAAACTCGTGAAT		emx71001/R	GTTTCTCCCGTGCTAATCTTCT
		emx80202	SME_r2.5.1_04000.1	(AT)27	400		-	-		EW08	32.857		emx80202/F	AAAATGTCCAGCGAACCAAC		emx80202/R	CTCAGGAGGCTTTTGGTGAG
		emx80203	SME_r2.5.1_02128.1	(AT)22	228		-	-		EW08	14.719		emx80203/F	GCAAGAAATGGAGAGGAGAAAA		emx80203/R	ACTCAAGCTAAACGATGTGCTG
		emx80601	SME_r2.5.1_13768.1	(AT)22	232		-	-		EW08	41.185		emx80601/F	ATTTGCATTTTATGCATCATGG		emx80601/R	TACATTCAATAGTTGGCAAGGG
		emx80603	SME_r2.5.1_02040.1	(CT)23	191		LW08	37.955		-	-		emx80603/F	ACCTTGCAGAAAAAGATGGAAA		emx80603/R	GGGAAATAATGGAGTTTCACCA
		emx80604	SME_r2.5.1_02282.1	(TA)20	242		-	-		EW03	46.502		emx80604/F	CATGATGCATGAAACACAAATG		emx80604/R	AGGGAATTTCATCGGGATTCTA
		emx80701	SME_r2.5.1_02828.1	(CT)24	223		-	-		EW08	39.527		emx80701/F	GAAAATACCAACCAAGCCAATC		emx80701/R	TGACTGAAAGCAAAACGAAGAA
		emx80703	SME_r2.5.1_01835.1	(AT)22	374		-	-		EW08	56.215		emx80703/F	ACATGTCAAAAATGTGGGTCAA		emx80703/R	AAGCCAATTAAGTGGGACAAAA
		emx80704	SME_r2.5.1_07408.1	(AT)23	204		-	-		EW08	73.482		emx80704/F	GAAGGAAAAATAGCGAAATTGG		emx80704/R	TGATCAACTAATATAGTTCCGAGAGAA
		emx80801	SME_r2.5.1_00899.1	(TA)23	241		-	-		EW08	75.051		emx80801/F	TACCCCTTTTTATTTCGCTTGA		emx80801/R	TGGTGTGTGTGATAGTGATTGTG
		emx80805	SME_r2.5.1_03008.1	(AT)22	259		-	-		EW08	83.47		emx80805/F	AAATCGTTCATCTTCATGTCTGT		emx80805/R	AATAATTATCGACTTCAAATGTTTACG
		emx80901	SME_r2.5.1_01687.1	(AT)22	236		-	-		EW08	85.909		emx80901/F	CCAATTGGGTATCAAAAGACTGA		emx80901/R	ATCCCTTTTTATTTCGTGTGCT
		emx80904	SME_r2.5.1_00836.1	(TA)21	250		-	-		EW08	93.3		emx80904/F	TGTTGAAGTAACCTTAAAGAAAATGAA		emx80904/R	CGATATCTATTGAGGTGAATAATCAAA
		emx81002	SME_r2.5.1_00009.1	(AT)20	177		-	-		EW08	98.474		emx81002/F	CACTCATTATTTGGAAAATTTGAA		emx81002/R	AAATGCAGCGTACTCAAATTAAA
		emx81003	SME_r2.5.1_00230.1	(TA)21	242		-	-		EW08	99.879		emx81003/F	GACAATAGATGCGATATGAATACGA		emx81003/R	CTGTAAATTAAATGGCGCAACA
		emx90103	SME_r2.5.1_03981.1	(TA)20	226		LW09	40.018		EW09	27.622		emx90103/F	TTTTCCTTTATCAAATAGAACACAAA		emx90103/R	TTGTATTTTTAATCATGTTATGCATGT
		emx90104	SME_r2.5.1_04517.1	(AT)21	293		-	-		EW09	25.368		emx90104/F	TCTCTCGATCTTGCTTGTCAGA		emx90104/R	AGTGAGATAGCATATTGACATTTGA
		emx90202	SME_r2.5.1_00173.1	(TA)21	246		-	-		EW10	2.647		emx90202/F	ATTGTTTCTAACCACGGAGAGG		emx90202/R	AGGGCGGATCTAGCATAGAATA
		emx90205	SME_r2.5.1_07653.1	(TA)21	249		-	-		EW09	4.863		emx90205/F	AGACATCATTGTAGGCCAAGGT		emx90205/R	CAAACTATGAGGGCAATTTTGA
		emx90301	SME_r2.5.1_00104.1	(AT)22	215		-	-		EW09	4.839		emx90301/F	GAGTTCTCAAGTTTGAATCTCCTGA		emx90301/R	GGACAAAATGCATGAGACAAAT
		emx90303	SME_r2.5.1_00418.1	(TA)22	245		-	-		EW09	13.555		emx90303/F	ATTATTTTGCCTGTTCTTTGCG		emx90303/R	TTGTACCGAATGAAAAAGATTGTC
		emx90401	SME_r2.5.1_00789.1	(TA)22	400		LW09	20.554		-	-		emx90401/F	TTGACGTATCTACTTCAGTTGTTTGA		emx90401/R	CAAAACAAAAATAAAAACAAGATGGA
		emx90403	SME_r2.5.1_08796.1	(TA)22	297		LW09	23.042		-	-		emx90403/F	TAGGATAAGAAAGTTCCGCCAA		emx90403/R	TCACACATTCGTCTAAGCATCC
		emx90701	SME_r2.5.1_00227.1	(AT)23	243		-	-		EW08	43.256		emx90701/F	CTGAGAGCTTATCTGCATGGTG		emx90701/R	AAGTGGAGTTTTCCCAAGTTGA
		emx90704	SME_r2.5.1_00123.1	(AG)22	250		-	-		EW09	58.498		emx90704/F	GTAAAGCAAAAACTTGGATCGC		emx90704/R	AAAATAAACGCGGCTGGTAATA
		emx90705	SME_r2.5.1_00123.1	(TA)18	203		-	-		EW09	58.498		emx90705/F	TCGTTTCGTTTCAATTCATTTTT		emx90705/R	TTACCCTCAACGTCTTCAAACA
		emx90801	SME_r2.5.1_01260.1	(TA)22	499		-	-		EW09	52.492		emx90801/F	AAAACTGAGAGTAGGAGAAGGAAAAA		emx90801/R	CATCAAAGTAGGGGCGGAGT
		emx90805	SME_r2.5.1_02758.1	(AT)22	247		LW06	31.545		-	-		emx90805/F	CAATTACTTGGGCAACTTCCAC		emx90805/R	AGGTTGTGGAGCCTGATGTAAT
		emx90903	SME_r2.5.1_03073.1	(AT)22	295		-	-		EW09	68.388		emx90903/F	CGTGCCCATTTTTGATATTCAT		emx90903/R	GAATGATTCGGGGATGAAACTA
		emx91001	SME_r2.5.1_06081.1	(TA)22	462		-	-		EW09	75.468		emx91001/F	TGTATTTGGATTGTCACGTTTTT		emx91001/R	AAATTTCTCACCAAAGGGTCAA
		emx91003	SME_r2.5.1_00595.1	(TA)23	244		-	-		EW09	80.762		emx91003/F	ATCCCATGAGAAGCAGGTACAG		emx91003/R	ATGTGCTTCATTCCCTTTTCTG
		emx91103	SME_r2.5.1_00507.1	(AT)21	246		-	-		EW09	90.98		emx91103/F	ACATCAGCAACTCATCTTTCGT		emx91103/R	AAATACGAAATTGTTACTTCAATAAGG
		emx91104	SME_r2.5.1_09651.1	(AT)23	242		LW09	91.804		EW09	93.892		emx91104/F	TCCGTTTGAAAAGAATCAAACTT		emx91104/R	CCTTTCATCAAATTTTTGTTGTCC
		emx91203	SME_r2.5.1_01005.1	(AT)20	250		-	-		EW05	42.965		emx91203/F	GGGAAGATCGAATATAGGAGAAAA		emx91203/R	CACCTAAGTCTAGGGTCATCACA
		emx91206	SME_r2.5.1_02117.1	(TA)19	377		-	-		EW09	102.354		emx91206/F	AGGAAGCACAAAATGTTCAAGA		emx91206/R	TAACAAATTGACGTGGGTTGAT
		emxA0104	SME_r2.5.1_02028.1	(AT)23	210		-	-		EW10	9.932		emxA0104/F	GCAAAAAGCTACACATGTTATGTCA		emxA0104/R	AACGTGCAATTTATGTGTTTCA
		emxA0105	SME_r2.5.1_02028.1	(GA)20	203		-	-		EW10	10.108		emxA0105/F	CAGGCTTTCTTTTCCTCTCTTG		emxA0105/R	GAAACTGCAGGTGCTGTATCAA
		emxA0203	SME_r2.5.1_03662.1	(TA)13	208		-	-		EW12	50.759		emxA0203/F	TTCAAATTCTGAAAAACCCAAAA		emxA0203/R	CCCCTATGTTGATATAATTGCCA
		emxA0205	SME_r2.5.1_06383.1	(TA)21	214		-	-		EW08	49.558		emxA0205/F	ATTTGTGGTGCTAACGTGTGAC		emxA0205/R	GGACAAGTAAAGATAGATGGAGCA
		emxA0303	SME_r2.5.1_03274.1	(TTA)16	300		LW10	27.667		-	-		emxA0303/F	TGACGCACGTAATTAGGGTATG		emxA0303/R	TCGAACAAACTAAGATGTTAGAGCC
		emxA0404	SME_r2.5.1_10441.1	(AT)6(GT)14	198		-	-		EW10	54.472		emxA0404/F	AACCCAGAAGCTAGCCACAGTA		emxA0404/R	TTGAGGAAAACAAGCACAAAGA
		emxA0405	SME_r2.5.1_03906.1	(CT)24	284		-	-		EW10	44.72		emxA0405/F	ACAGACAGACAGAGAGGGAAGG		emxA0405/R	ACAGTGCCAGTGGAGTCTAGGT
		emxA0502	SME_r2.5.1_01977.1	(AT)22	218		-	-		EW02	0		emxA0502/F	ATTGGACCAAGTGTGATATGGG		emxA0502/R	GCTTGGGTTTTCTTCAACTTGT
		emxA0703	SME_r2.5.1_00487.1	(AT)22	299		-	-		EW10	75.85		emxA0703/F	TGATTCTTGAAATCCTATTAGGGC		emxA0703/R	TGAGTTGGACGGGTTTAATATG
		emxA0801	SME_r2.5.1_04572.1	(AT)17	240		-	-		EW10	80.336		emxA0801/F	CTTGCATCCGGAGTCACTAAAT		emxA0801/R	TGGATATTTATAACCATCTCTCTCTCT
		emxA0802	SME_r2.5.1_01971.1	(TC)23	274		-	-		EW12	46.337		emxA0802/F	TGTCATCAAACAGGTGGTCTTC		emxA0802/R	ATGCTCCAATATCAAAACCCAT
		emxA0902	SME_r2.5.1_01916.1	(AT)22	238		-	-		EW10	87.591		emxA0902/F	TTCTGATTACTTTTGATCCAACCA		emxA0902/R	CGTGAAAATAAACAAAAGAGCACA
		emxA0903	SME_r2.5.1_00311.1	(AT)22	300		LW10	76.367		EW10	89.584		emxA0903/F	TTTGGAAGGTTGTTGTGTATTTG		emxA0903/R	CCACACAATCACATTAAATTAAGCA
		emxA1002	SME_r2.5.1_03039.1	(AT)22	217		-	-		EW10	114.638		emxA1002/F	TGATTGTCCTTAACATGCAACC		emxA1002/R	TGAACATCGTTATATCGTTTTGG
		emxA1003	SME_r2.5.1_01443.1	(TA)23	384		-	-		EW10	113.041		emxA1003/F	TGTGGTATATTCGTGATGACTCACT		emxA1003/R	CACTAGTGACGTTTGTCCATAAAA
		emxA1005	SME_r2.5.1_00186.1	(CA)18(TA)6	395		-	-		EW10	118.179		emxA1005/F	TTTCAAAATTGATTCTTTTAGCCA		emxA1005/R	TGCGCATTGTGTGTGACTATTA
		emxA1101	SME_r2.5.1_02268.1	(TA)21	234		-	-		EW10	124.429		emxA1101/F	TTTCAGACTCAACCTAACCCGT		emxA1101/R	TAAGCTAAGGACACTGAAGGGA
		emxA1104	SME_r2.5.1_00011.1	(TC)14	200		-	-		EW10	121.747		emxA1104/F	CTGCATCTTTGGAAGGGTTATC		emxA1104/R	CTCATGTTCAAGTTCCATTCCA
		emxAx104	SME_r2.5.1_00524.1	(AC)18(AT)16	250		-	-		EW12	51.432		emxAx104/F	CGCATGGTCTTAGTGTCGATTA		emxAx104/R	GTGGGATGCAATGTGATAAAGA
		emxAx203	SME_r2.5.1_00615.1	(AT)21	300		-	-		EW10	67.506		emxAx203/F	GAAGTCTTGAATTATGGTTTCTTGA		emxAx203/R	TTCGTAAGGGTTAGATCACAATCA
		emxAx205	SME_r2.5.1_05725.1	(AC)18(AT)5	250		-	-		EW10	64.826		emxAx205/F	ATCGAGTTCAAACCTTGCATTT		emxAx205/R	CTTCTAATGTTATTGCGAGTAAACC
		emxB0101	SME_r2.5.1_08510.1	(TG)16	211		-	-		EW11	0		emxB0101/F	TTGAGAATTTCTTGGGGAAAGA		emxB0101/R	TACACATTGCCGTATCAGGTTC
		emxB0109	SME_r2.5.1_03943.1	(TA)21	300		-	-		EW11	17.011		emxB0109/F	AGGCAACTTTGGCATAAGAAAT		emxB0109/R	TGAAAAATATGTGGGGTTTCAA
		emxB0201	SME_r2.5.1_00002.1	(AT)21	283		LW11	15.109		-	-		emxB0201/F	CAGCTTTCAAAGTCCCTTTCAT		emxB0201/R	AGGTATACGTTGCTGGTAATTCA
		emxB0202	SME_r2.5.1_00488.1	(AT)23	236		-	-		EW09	44.851		emxB0202/F	CTGCTTTGTGGACATGAATTGT		emxB0202/R	ACCGTGGTATGGTTATTATGGT
		emxB0303	SME_r2.5.1_00883.1	(AT)22	213		-	-		EW11	34.164		emxB0303/F	TGGTTGGGGAATCAATTTTTAG		emxB0303/R	CAAGCTTGGTATTCACTTCCCT
		emxB0702	SME_r2.5.1_02676.1	(AT)22	250		-	-		EW11	69.305		emxB0702/F	TTGAGCTCATTCTATATGATACACCT		emxB0702/R	ATTTTGCTCTGATGTCATGCTG
		emxB0703	SME_r2.5.1_08033.1	(CT)14(CA)16	227		-	-		EW11	76.111		emxB0703/F	TTATTGGATTGCAGATGTCCAG		emxB0703/R	ATATGCTTCGAGTGCTCCTTTC
		emxB0804	SME_r2.5.1_02201.1	(AT)22	222		-	-		EW11	85.624		emxB0804/F	TCTCACAATTCATAGGACCATTTT		emxB0804/R	ATGCACATCTATAGCACCATTG
		emxB0805	SME_r2.5.1_01148.1	(TA)21(CA)4	250		-	-		EW11	85.593		emxB0805/F	TGCTTTACAGGCATTCATCTGT		emxB0805/R	GCAAATTCTACAAACTAACAATGGG
		emxB0901	SME_r2.5.1_10435.1	(TA)22	266		-	-		EW11	86.952		emxB0901/F	TTATGATTTATAGTGCCTTTTATGTGA		emxB0901/R	TGCTTCCTCTTTCCCAAGTTAC
		emxB0904	SME_r2.5.1_04004.1	(AT)23	299		-	-		EW11	91.335		emxB0904/F	CTCTCCCAATCTCACACTTGC		emxB0904/R	TATGTGACCTGGAAAGGAGGAG
		emxB1002	SME_r2.5.1_02729.1	(CT)23	250		LW11	56.17		-	-		emxB1002/F	TGACACATTCATTCATTCATGG		emxB1002/R	CAAGCACAAGCTGTAAGACCTAA
		emxB1003	SME_r2.5.1_00197.1	(TA)22	210		-	-		EW11	105.169		emxB1003/F	TGTACATACGCGTGCTTATCAGT		emxB1003/R	AAATCAACGCGAGGCCAAAC
		emxC0102	SME_r2.5.1_02998.1	(AT)23	250		-	-		EW10	54.512		emxC0102/F	TCACTTGAGATCTTCCCACTTTT		emxC0102/R	TGATAATTTTCCAATGTGAGACA
		emxC0103	SME_r2.5.1_00235.1	(AT)22	392		-	-		EW12	1.947		emxC0103/F	GATTGCCCACATTATTGGAACT		emxC0103/R	TCCTCTTCTGTCTCACCTGACAT
		emxC0202	SME_r2.5.1_00498.1	(TC)19	231		-	-		EW12	9.74		emxC0202/F	CTTCTCCGGCCAAAATTATACA		emxC0202/R	TCGTTTGCTTTCTAGGAGACTTTT
		emxC0203	SME_r2.5.1_00565.1	(TA)22	238		-	-		EW10	97.523		emxC0203/F	TTACCGGCGAATCTATTCAAAC		emxC0203/R	TTCTCTAGTGTAGTCCGTGTCCA
		emxC0205	SME_r2.5.1_00411.1	(AT)21	243		-	-		EW12	24.054		emxC0205/F	AAAGTGATACTTCCTCTTCCTTTTCA		emxC0205/R	TCACCTTATTTCACATTTTAAGGA
		emxC0207	SME_r2.5.1_01022.1	(AT)19	216		-	-		EW12	26.985		emxC0207/F	GTCGGTCACATAATTCAACACG		emxC0207/R	CACATGTGCGTCTGATTCTTTT
		emxC0302	SME_r2.5.1_09648.1	(TA)22	222		-	-		EW12	33.025		emxC0302/F	TTCAACAAGCCAATTTACGATG		emxC0302/R	TTTCAACCAACTTTTTCGTCG
		emxC0303	SME_r2.5.1_00662.1	(TA)23	234		-	-		EW12	34.337		emxC0303/F	GCTGCAGAATTGAAGCTTATCG		emxC0303/R	TTGTTCAATGAATTAAGCAAAAATG
		emxC0402	SME_r2.5.1_00931.1	(AT)22	248		-	-		EW07	27.845		emxC0402/F	TGCGAAACTCTTTCTTGTTTGT		emxC0402/R	CAATTTTCTCAACTTCCTACACCA
		emxC0601	SME_r2.5.1_01183.1	(TA)13	242		-	-		EW12	57.066		emxC0601/F	CATTTCAATTCGATTTACGTGG		emxC0601/R	TCTTAAAGGCAACTGTCGATTG
		emxC0603	SME_r2.5.1_00896.1	(TA)21	390		-	-		EW12	58.945		emxC0603/F	TGCTTTGGAAGTCTCTTGTTTT		emxC0603/R	GCGGAGCTAGCATATTGATTAGA
		emxC0704	SME_r2.5.1_00897.1	(TA)23	218		-	-		EW12	68.996		emxC0704/F	TGGCTTATTTTGGTTCTCAGTTC		emxC0704/R	ACAAAAGTCTGTGCCAGTACGA
		emxC0705	SME_r2.5.1_03727.1	(TA)22	236		-	-		EW12	69.657		emxC0705/F	TCCTCTGCACTACTATACCACATGA		emxC0705/R	GCCTTTCTGGAATTCTATCAACC
		emxC0801	SME_r2.5.1_03260.1	(AT)17	179		-	-		EW12	70.738		emxC0801/F	TAATTGATATGATTGCAACGCC		emxC0801/R	TGAATTTTCAATATCGAACTCACC
		emxC0805	SME_r2.5.1_00683.1	(AT)22	395		-	-		EW12	71.866		emxC0805/F	GGATGCCTTAAATTCCCACATA		emxC0805/R	GGCAAATCTGGTTCATCAAAGT
		emxC0902	SME_r2.5.1_01446.1	(AT)22	250		-	-		EW12	82.185		emxC0902/F	GAAAAAGACCAAAAATGGGAAT		emxC0902/R	TGCATCACACATTCTCAGAAATTA
		emxC0904	SME_r2.5.1_07318.1	(AT)23	249		-	-		EW12	93.994		emxC0904/F	CTCCCAAGTTGCAAGAAGAAAC		emxC0904/R	GCTATGTTTTGCATATAAAAGTCCAA
		emxC1001	SME_r2.5.1_01370.1	(TA)23	199		-	-		EW12	95.92		emxC1001/F	CCCTTCCACTTCTTACCCTTCT		emxC1001/R	CCATGATCCAAAAAGTTACACTCA
		emxC1005	SME_r2.5.1_07259.1	(AT)20	248		-	-		EW12	99.116		emxC1005/F	TCGAGCCAGCATAAATTAAACA		emxC1005/R	TTCATTTATTCAACAGATAAAAACATC
		emxC1103	SME_r2.5.1_12972.1	(AT)15	242		-	-		EW12	100.912		emxC1103/F	ATTCCACATGATTTTCCAGAGG		emxC1103/R	ATGCATGAAATTCAGAGCACAA
		emxC1104	SME_r2.5.1_01759.1	(AT)19	299		-	-		EW12	100.928		emxC1104/F	TGAAGGAGTTGGGTAAGAATCAA		emxC1104/R	AAAGGACCCCTCATCTTTCAAC
		*The motifs are represented as (Sequence) number of repeats.
		**LG: Linkage group

## Sheet: Tab. S6b
	Supplementary Table S6b. Single nucleotide polymorphism (SNP) markers mapped on LWAE2012. Detailed information on the markers is available in the VegMarks database (http://vegmarks.nivot.affrc.go.jp).
		Marker_ID	Origin	Allele_1	Allele_2		LWF2			EWF2			Source Sequence and SNP site
							LG*	Position (cM)		LG*	Position (cM)
		gg53_1814	FKO03-01.6262.C1	A	G		-	-		EW09	14.895		AATGATAGCATGGGTGACAGCNCACAGCACAATGGAAAGTGAAAGAACTAAGAATAGCTG[A/G]AATAAGGAAAAGGTTGGAGAGAGTATTTACTNGATGAGCCTANATAGAGGTATAGTTCCN
		gg105_1488	FKO03-01.5018.C1	A	G		LW08	29.235		EW08	21.917		CAATAATATAACAGTATAATCTCATGAGTTAATCATGTCAAAAGAATAAAAATATACATA[A/G]ATCTTATTTGTATTATCTTCTCCCTGGATAGAAAAATTTGTTTTCGATGGATTCTAGGCT
		gg401_650	FKO03-01.2853.C2	T	C		LW04	74.783		-	-		NANCNCGCCNNANNACTCNCNATNNTNCTCNCCGGNAANCTCTCCATTTTCCTCTCCGG[T/C]AACTCATCTCCGCCCCTTCCTGGCGGCGCAAGAGACAAAGTCGTCATCGGGTCATCAAAT
		gg482_1058	YFR02A22W	T	G		LW01	8.944		EW01	3.412		GATAATTTGATTTGAGTTAGTTCTATAAACTAGTAATATTGTGATCAAATAAACCCGTAA[T/G]AGCGACTGAGTTGGTGCAACAAGTGATATTCNGTAAGGGAGATAGATCGATTCCCTCTAC
		gg635_369	FKO03-01.1940.C2	T	C		-	-		EW05	73.142		GCATATAGTTTNACAGCTGTATATTTAAAGCCACCTTAAATTGAAACAACTATTGAAAAT[T/C]AAGAAAAAATGGAGACATAAACTTCACAACATATCAATCATAGTCCTTGCACCTATTATC
		gg651_886	FKO03-01.1599.C2	A	G		LW01	54.759		EW01	68.762		CAATATAAATTTTGTTGNNGCTTGTGACATTTTGATACATGATCAATGTGTTGGGATT[A/G]TGTCTTTAATGTTGAATGCCTGTTCGATGTTNNNNNNNNCNCTTGNNGGNAANNNNNTC
		gg663_986	FKO03-01.3207.C1	A	G		LW12	103.297		EW12	99.171		TCTCTGCTTCTTCTAGTGCAAATTTTTTTAGCGATTCAACATCCCTCGGTCCTACAGCA[A/G]CAGATGTAAAATACAGGATTCCCCATCAAATAAAAGTTAATGGAATGGCGAGACCAGCTT
		gg673_718	FKO03-01.8033.C1	A	G		LW12	75.123		EW12	74.506		TGCTTGTTCCTTTATAACCGTGAGCATCATGAAAAGTTTTTAAGCACATTCTTCAATGGT[A/G]TGAATCACCCAATCTCACTTTGGATCGACACAGTACATGTATCTTCATTCATTCACANGA
		gg680_1218	FKO03-01.4982.C1	A	G		LW09	2.42		EW09	0		CCTATATTGGCCTAAAAACAGCTCTTTGAAGTTTCTGCCTTATTTACAATGTGGTTGAT[A/G]TGTTAAAATATGATATTATTCATCTGAGTTTATTCGCTGAAGATCACTCTGTAAGGCATA
		gg779_2129	FKO03-01.4704.C2	A	C		LW09	74.5		-	-		CGCTCCATGGCGTAAAGCCGAGTACATAAAAGCCAAATGGCTTAGCCCACACACCCGAAC[A/C]ACCGTCCCTACTGCAACACCGGCAGATACAGCTGAGAAATCTGCAACTGCAACTGTAAC
		gg792_952	FKO03-01.9060.C2	A	C		LW03	108.333		-	-		ATGGCACTTGCTTACACTTATTCTCGCCAAGAGGTGAGTTTTAGTTCCTCAAACTTTTGT[A/C]AATCTGAAAATTGAAAGCGTGTAGGAATGCTCACATTTTGTCTTGCAAAATTCCTGCTTT
		gg860_2251	FKO03-01.1013.C2	T	C		LW03	100.088		EW03	101.332		CTGTGAGGCAGAATTTACCAAATGTAAGAAATCTGAAGGATCACAGTTAAATAGTGCAAG[T/C]ATCACATTCCCAAAAAGAAAAGAGAGTTATAGGATCACTACTGGTGAATACTACCTACAA
		gg905_380	FKO03-01.5558.C1	T	C		-	-		EW12	25.704		CACCTAAGAGAAGCATTTCTGATGCAAATGATCAAATGACAGAGGNAAAACCAGTAGTCA[T/C]AGTGGATGAGGAACGCGAAGATAAGAAACAACAAGACACAACGTTTAGCTTTGCTAAACG
		gg906_986	FKO03-01.2482.C1	A	T		LW11	56.756		-	-		TTTAGTTATCCTATTATTTATTTGTCGAATTTAATTCCAAACTCGAGATTTTGATTTTAT[A/T]ACCCCTGATTAGAAATGTGACTTCTCATTTCGAAAAGTTGTTACATGTTAAATTATTATT
		gg946_434	FKO03-01.1028.C1	A	G		LW09	34.352		EW09	22.712		AACAGAAAACAAATAGGAGAGAATATTAAAAGCATATATCAAACGGTATATGCAAGCTTC[A/G]AGCAAAATCNGAAATTATAAATCCGAAAAATGACAGTATACTTGATAAACAAGCCAANAT
		gg985_225	SMFL32B23W	T	C		LW07	31.266		-	-		CTTCTGAGTTGCTCCTCCTTTAGCATACATAGCTACAGACTCAAATTAACCAATAGCTG[T/C]TGCAATGTTATTCCCTAGTCCAGTCTGCACTACAGATTTTTTACTCTCATCACTGNCTGT
		gg1024_473	FKO03-01.10845.C2	T	C		LW04	63.579		-	-		ATTGTCACAAAATTCCTCACTTGTGACTTATTATAAATAGTCAACGATGGAGATTTCCAA[T/C]CATACATCTACCATAAACCAAAATAAACAAAANNAGGCAAAATAAGAAACCCAAGCACC
		gg1036_639	FKO03-01.4872.C1	T	C		-	-		EW05	28.77		TCCATCTTTCTATCTTTAAAAATTCAATTCTTTTGTAAAAGGATTTCTGTTGTTGGATAA[T/C]ANTTCAGCCATTTCTCAACTATTCTTTCCTTTCTTCGCCCCAGGATTTCTTTTGAACAAA
		gg1114_1684	FKO03-01.3394.C1	T	G		LW01	137.152		EW01	135.484		CTTCTNGATTTTNNTGTCAAATTCTCTGCCAGCAGAGTCGCGAATGGTCATGCTTGAAGG[T/G]AGTTCAAGTTTGTAATCTCTCAGTACATCAATTGGAATGTACTGCAATTCGGAAAAAACG
		gg1154_920	FKO03-01.6774.C1	T	C		LW02	61.073		-	-		GTAGCTACTCTATAGTTGCACGCAGGTACTCTGGGAGAAACTTGTTTAGCATGAAATCTC[T/C]GACTGGGACGACCAGGTTGTTGAATGGCTGCATCACTTGGGGGTTGGCTATCATATATGC
		gg1160_246	FKO03-01.6720.C1	A	G		LW01	94.185		EW01	100.187		TATGGCAATGCTCTTGACAATGGTCTTATCAGTTCTACTCTTCAACTTCAAGCCAACAGT[A/G]CAGGTAAGTTGCTGGGAGCTGTTCCTAATTTGCACTGTTTCGTAATTTACCCTTATACTT
		gg1180_1788	FKO03-01.96.C2	T	C		LW01	108.067		-	-		GTAAGAAAACAAAGGTAAAAATTGAGAAATTGTACGATTTGAAGCGATAAAACCCATGA[T/C]AAACCTGCACTATGCATAACAATATTCTNACTTTACTTCCAAAACATACAGCAGAACTAT
		gg1192_781	FKO03-01.9819.C1	A	C		LW11	2.736		EW11	2.36		GCTGTGTTTTNGAGGATTTGATACATTTTTCGAGAGTCTAAACTACATAGCTCAGGC[A/C]AGTGTGATTCGAACATTAAATGATTGTTTTACGATTTGAATGTATTAGCTATGACTTTA
		gg1193_197	FKO03-01.5442.C1	A	C		LW09	43.152		EW09	33.095		GTAAAACTTTGAGTATTTAATTTTCACAACCTCCAAGCCAAAGCCACCACTCACCCACCT[A/C]CCTACCCACCACCCTCTCTTACCCATTTCCCCAAGCAATTCCCCTTTCCTCCTTTCTCAA
		gg1239_142	FKO03-01.2905.C1	A	C		LW01	106.392		-	-		TACATGAACTCCATACANTTATCTGTCACAATTACTAGAACTTCATCATTGGAGTCCTCA[A/C]GAATTAGTCCGCGTCCATTCAGAGACACGGACGTTCATGATGTGCAACGATCTAGTAACT
		gg1388_1872	FKO03-01.7252.C1	C	G		LW07	82.052		EW07	89.98		TAATAAACCTAATTCNGTTAGAGAAAGATACTAAATCCATTTTTCCCTCACCAAACACTT[C/G]TATTTCTTAGTGTTTTCCTGGGTTTTATGTAGTATTTGTCAGTATAAATGTCCATAGATT
		gg1480_1084	SMFL25G19C	T	C		LW02	10.118		-	-		AATTTTGATCTGCGTCGTAAGAAATATCAACTGGATANTCCACCTGTAAATTAAACAAAG[T/C]GAAAAAAAGAAAAGAAAATGAATTAGTGATGATTTTTTAACTAGTTAATTTTCATTAT
		gg1529_1307	FKO03-01.40.C17	T	C		LW01	19.905		EW01	21.619		ATTAAGGTACACCCTTAGAGAAATTGTGAATAAAAGAAAAGAANTTAAATTAATTACCAG[T/C]AGCAAAAACCAGCATCATCATAAGGAACATAGTTGCAACANTTTTGGAAAAACCAGCCAT
		gg1669_923	FKO03-01.1020.C1	A	G		LW09	64.069		-	-		ATTGCTGGCTCTCGTTCTTTTGTTTGCTGGTACAGCAGCTGGCCTCTTCTTCTCATTCTT[A/G]NGCTTCTCCAACTGCTCAAGCTNCTTCTTAAGGTTGTCAGGTGGAAATTCAGCTTCAAGC
		gg1812_1065	FKO03-01.3652.C1	C	G		LW03	110.231		-	-		ATGTTCTNTAATTTAATTACCCCCTGCTATGATTCCCATAATTATGGCATCCACATATTA[C/G]TTATCAAGTCACTAGTTTAAAGTCAACATGGGGCTACACGCGCAGGGGCGGAGCTGGGTA
		gg1842_437	FKO03-01.5824.C1	A	G		LW01	83.642		EW01	91.739		TATGTTTTACCACGTCAAACGCGTACGTCAAAATAGAAGTGTATAACAGACTAGGCAA[A/G]TTAGAAGCAACATCCCTCTTTCTCTATCCTTTCTTTCTTCCTTCCTCTAACATCTCTATA
		gg1861_482	FKO03-01.7264.C1	T	G		LW09	84.667		EW09	90.955		AATTTTGGCTNCTCCCAGTGTGAGACAACTGGAAAAGCCACTTTCAGGTAGCTGCTATAA[T/G]GTATTGAAGAAAGAAAACTTTGGAAAGGCAGATGACAATTGAAATATTGGAGACAAGGAG
		gg1883_699	FKO03-01.3416.C2	A	T		LW02	82.938		EW02	81.204		ACCATTAATGGCACCAAGCTCTGTAGTGGTCACCATGGAGAATGCAAAAAGCATCTCATT[A/T]GTTGAGGTCAATGATTTNGATTCACCAGCTTTTAGGGATAAAACAAGGCTGCTAATCCC
		gg1986_1427	SMFL28D12W	T	C		LW02	89.415		EW02	91.285		TTCAATTGAAAATTTTAAAANATCACNCCCAGTAATGCCTAACTTCATATCCACATAA[T/C]TTCCACATCAAGGCCTATACTTCGTTAATATCAACAACATACTTATACAAAGAAAAAT
		gg2011_1520	FKO03-01.2740.C1	A	G		LW09	95.186		EW09	98.207		TAACATCATTTCACNCTTTTCCCCTCAAAATTTCATAAGCACCTTGAAAACTATAATGAC[A/G]ACTAAAATCTCAAAGGTACCAAGTTACAATTTTGAGCTGCCTAAACACNAGTAGCTTAAA
		gg2011_1569	FKO03-01.2740.C1	T	C		LW09	95.186		EW09	98.207		ACTATAATGACNACTAAAATCTCAAAGGTACCAAGTTACAATTTTGAGCTGCCTAAACAC[T/C]AGTAGCTTAAATCTGAACAAGTTTGCCAGAGCTAAGAGCCTAAGATAAATGTCTTGAACT
		gg2129_1343	FKO03-01.359.C1	A	C		LW11	90.646		EW11	96.727		ATATGCAACAATTTGAATGTATTATGTACATTAAGTTGTTTACTGGTATTATTTCAATGT[A/C]TTCTCTCTGCCAATACTATTTGTTCATTTTACATTTTGTAATTTCAACATGATATACTTT
		gg2202_570	FKO03-01.4330.C1	A	G		LW09	24.673		EW09	17.026		TGGAAAGGGGCGAGGCTCTTCCTCGGACCCTGTGAAAGCGGAACTTTTAATGCACCGG[A/G]CTTCTGTTTTACTTATCTTGCTCACTACATTACATTTCACTTAGTAAAATGCTCAAGTAT
		gg2217_1821	FKO03-01.2389.C1	A	G		LW07	67.475		-	-		CTGTTAGACGAATACTCTGATGAGCATAAGCTGTTGATCATCGAAGAGAATGGATCAGTG[A/G]CGCTTGCATCCGCATAATCAACAGTACTAAAAGAGTCTCTGGTGCTCTCAGTAGTAAATG
		gg2283_637	FKO03-01.1468.C1	A	C		LW10	60.807		-	-		TATTCTACAGCTGCATGCNCCTCTGTTTCCTGCTATCATGCCTGCTAATATAAACTTC[A/C]TGTGCAGCGCGAAACTAGCAGAAAAGGAAGACATCTATCAGTTGGGAATTATTCTACTAG
		gg2304_1059	FKO03-01.12110.C2	T	C		LW01	97.721		-	-		TCCGGCAATTGAACGGTGCGAAGGTTAGGTAAAGAAATTTGGTACTTGTGAAGAAAGATA[T/C]GCGTTGTAGACGTGGGAATTATTATAGTAGAGCGTTGAATGACGACTTTGACGTGGATTA
		gg2310_283	FKO03-01.8609.C2	T	G		LW02	89.415		-	-		TGTAGATGTCTATGCTACCAAATATGAATTGATCAGCAATGCAAGGGAGGAAATTCCCAA[T/G]AAACTCAGGGACCTTAACAAACACAGTACAAATTTACCACTCAAGATACTAGGATTTTAT
		gg2362_1058	FKO03-01.1455.C1	A	G		LW11	85.423		-	-		AAGGCGTTAAGCAGGGATTTAAGTCCTTGAGAAGCATGNCATCTGGACTACCAGGGGAA[A/G]TTGTGTTCTCAGAACTGAATTCCTAGAGGAAAACGAAGAAAAACTTAGTTACTCTCTGAA
		gg2370_2108	FKO03-01.685.C1	A	G		LW11	14.539		EW11	17.008		TCTTCAAATTTGATGTACTTTGCCTTCAAGGCTTCAATCTTTGCAAATTTATAAGCAA[A/G]TATCCTTCCACACCTCTTGTTCCTAGTGCAATTATTTATGGGTGGGTTATACATTTGGCC
		gg2450_1420	FKO03-01.4729.C1	T	C		LW08	85.575		EW08	92.597		AGTTCAGCTATGCGTGGGGTTTTGGTAACGATTNGACAACGAAGGTCTATTGTACATAGT[T/C]TTACCTGTATTTTTGTGGTTGTTTCCATGTGTTTGATTATGTTAGTCAGTGTTTAACA
		gg2469_213	FKO03-01.2391.C1	T	C		LW12	69.223		EW12	70.308		ACCAGACAGGACTTTGGAGACGGTACAAGACTAGCTTTGACACAGGTTTGTCTCATCAAC[T/C]ATAATGCATGGTTCAAAGAGACTGTTAAGAGCCCAAAAGAATGGCCTCACAAGATAC
		gg2497_1724	FKO03-01.11677.C1	A	T		LW05	19.981		-	-		GCTCCTTCGCACATTTTGTCTCAAGGAACGAATCAGCCAGAGGAGGATTCAGGATTTTGA[A/T]GGTTATAAGTTCCTGCAACGACTTCAAGTAAATATGACACTAATAACTANGTTCACAAAA
		gg2530_1048	FKO03-01.5586.C1	A	G		LW10	0		EW10	0		GTTGTATTCTGTGATCTTCACTCCAAAAGCAACACCACGCCATTATTTCTAGGAAAACGT[A/G]GGAATAACTAGCAGAAGAAATTTGAACGGTTATAGCGAGTAAAGCCCAGACATCCAACCA
		gg2565_495	FKO03-01.3792.C3	T	C		LW01	40.461		-	-		GTTGCTTGTGAGCTACTGGAGCATATTTGCTCTTTTGATGTTAAGGGCTACTCCCTCGC[T/C]GTCTGGAGCCCAGAAGAACTTGGTAAAGGTGGTTCTATTGTCTATCAGAAGTTCATTAGG
		gg2628_1089	FKO03-01.5918.C1	T	G		-	-		EW06	96.512		TTGATTTCTCCATTTATTAAGTGATGGACCTAGNTATGACATGGCCATTCTTCGGTCTCG[T/G]AAACTTTTTTAGCAAGCACAACTTAAAAGTTCATTAATTGTGCTAAGTTCAATGTGGAG
		gg2643_1949	FKO03-01.4421.C2	C	G		LW05	42.477		EW05	38.017		AAGGCAAAACAAGACAAAAAGGAAGAGAGGAGAGAAGAGGAGGAAACAAAACAAGTTGAG[C/G]ACAAATAATAAAAATTTTGGTTATCTAATTTNTTTTTTCCCAGAATTGTATATTTTTAA
		gg2685_2507	FKO03-01.6566.C3	T	C		LW10	59.601		EW10	71.816		TGCTCAATGCAGAANGGAAANCCTTCATTAGAACACNACCAAATGCAGGTCCATTGCCAA[T/C]AGTCACACGATCTGGCTGTACAATGATGGATTTCTCTTTCTTGAGAAGCAGCGAATACCC
		gg2706_714	FKO03-01.8038.C2	A	G		LW08	25.775		EW08	16.386		GCGATGCTCTCCACCGTAAGTCACGATTAGCATTCCTGGATCATCGGTAGCTCTCTCTAC[A/G]TGCTTTCTCGCCGGGCAACCTCTTACGGTACTACATCGGTAATATCCCCTGAAAAATTGA
		gg2709_2410	FKO03-01.2859.C1	A	T		LW03	104.429		-	-		TCAAACNGTAGTAATTTGGATCTATCCATGGTCTTGATTACTGCAGTAGCTCAAGATATG[A/T]TTAAATACTAATTTCAAGGAACCAGTGAAAACTGTAGCAGAAAGGGGGGAATGTAATCTA
		gg2719_1009	FKO03-01.4120.C1	A	G		LW11	10.664		-	-		CTTCCAATGAGATGAGAAGGCACATATTCAAACCTTGCCAACTGCCTATCCTTTTCTCCC[A/G]CGTTTCACCCTAAACCAGAAATCTCTAATTTAAATATAGAAAACGTAGAACCCTTAACCC
		gg2749_1006	FKO03-01.139.C2	A	T		LW08	38.618		EW08	44.304		TGCCTCCCTGAATGTGTGTTTTATCTGGACTTGCTTTGTTTGTGTTATCTTGTTTATTTC[A/T]TCCATCAATTCTATGATCTCCCATGGTATGTGCCACACTTTGTTGATTATGTGTACCAAT
		gg2772_1454	FKO03-01.6544.C1	T	C		-	-		EW11	77.149		TTATGTCACGTAGAATACGTATTTTTCACTTGTTCAACTTTATACATGTTTAGATATCTA[T/C]TTATGCACCCTCATAATTAGAGGGCATAGATGACAACTGAGGCTAAATTAAAAGGCATGT
		gg2782_571	SMFL02G23F	T	C		LW06	104.837		EW06	120.525		CCAGAAGATCTGATGATCTTTCAGCTGGAATGCCGTAGCCTTTGAGAATACTAGCTGAGG[T/C]AGACAGTGCTTCCTCCCCTTTCCAGAACCACCAAAANATGGTCTTCAAATTCAAACACT
		gg2782_609	SMFL02G23F	T	G		LW06	104.837		EW06	120.482		CCTTTGAGAATACTAGCTGAGGNAGACAGTGCTTCCTCCCCTTTCCAGAACCACCAAAA[T/G]ATGGTCTTCAAATTCAAACACTAAATATTTGCCCTTGGATGCGGCACAAACAGATNAATC
		gg2790_975	FKO03-01.6352.C1	C	G		LW08	40.539		-	-		TAGACAACTACATTNTGTGTGAAGNTACAGTTTACTTAATATTTGACATATGCAGGTTGG[C/G]GCCATGGCCCATGGGAAAATTGATAGAGATTATGTCGAAGATTATTTATCAAGTAAGCTA
		gg2860_1382	FKO03-01.2511.C1	A	G		LW02	46.95		EW02	52.803		AATAGATACATATCCTTGTGAATGCAATGAGTTCACAGGCACATTCATGGCACGCAGGAA[A/G]TTCCAAATATCTTTTCCATCCACGTTAGCCACGGGGTTCCACTTCACCAAGCTACCAGC
		gg2863_835	FKO03-01.3449.C1	A	T		LW10	63.227		EW10	74.502		ATTTGTGGGATTCCACTGGCTATGTTATTGTTGTTGGTGGTGTTCTCTCCTCCAATGAC[A/T]CAAATTTTTGTATGACTAGGTATTGACCAATTCACAGCATTCTTGGGTCGGCTCAACTTT
		gg2917_2088	FKO03-01.4380.C1	A	C		LW09	93.96		EW09	96.896		AAACAAAACTTTATAAGCAACAGAATGTCTCAACTCAGATCCATTTCACGGTGTCTACAC[A/C]TGACTTAATGCCAGGTATAGTCTTGTACAATCATGAGAGCCAAATTTCCTACAACGTAAA
		gg2977_1146	FKO03-01.10951.C1	A	G		LW04	66.052		-	-		GGTGATATTTAAGGGAANGGTATTTGAATGTGACAAATTAAGTCTTGGTTTGGACTTTGG[A/G]CTTGTTCAATAGCCCACCGGATAGGAATAATATAATACACGTAAGAAATTATATAAAGGC
		gg3053_108	FKO03-01.7645.C2	A	T		-	-		EW01	101.14		AAGAAACTTTCAATTTGCCAACAAATCTTNGATTTTTTCTTCTAAACCCTGGATGCAAC[A/T]CCTAATAGACTAAAGATTATTAGAGCTAAACTCAAATCCCAACATCCAAGTAGATAGCCG
		gg3107_1719	FKO03-01.26493.C1	T	C		LW10	59.601		EW10	71.816		AAGAAAACCTCCTCAACATTCATATTCGTTTTGGCACTCTGCATGAAAATATAACTAAAA[T/C]CTAAGTATGAATGCCATTGGAAAACAACTNNAGTGCTTAAAATCAGTTCCACNTACAGTC
		gg3107_1749	FKO03-01.26493.C1	A	C		LW10	59.601		EW10	71.816		TTGGCACTCTGCATGAAAATATAACTAAAANCTAAGTATGAATGCCATTGGAAAACAACT[A/C]NAGTGCTTAAAATCAGTTCCACNTACAGTCTNAAAGAATTTGATGCCATATTCATCAGC
		gg3143_861	FKO03-01.12730.C1	A	T		LW02	18.256		-	-		GAAGAACTGTCATCTTTCAACATTTTGAATTTCTCGTTTTCAATACTGAAATCCTCAAC[A/T]CGTTCAAATTGAGCAGCTTCATGGAAATGGTTCTCGAGCNGCTTTTCCAGTTTTANNCAG
		gg3237_2187	FKO03-01.11324.C1	A	G		LW07	82.052		EW07	89.98		AAGCTTGAGTTATCTTTTGTTGAAGAAGGATGGAGCAGGCACACTGACTACTCTTGACT[A/G]CGATGGACTCGGAACAAGTAACAGCTAAAGGAAAGCTAAAAGTTATTAGTGAAGAAGTAA
		gg3284_707	FKO03-01.1129.C1	T	C		-	-		EW09	88.675		TCTGTCTATTTATTAACTCAATCTATTTTGATTCACTCAAATTCAGTTCAATCCACCCAT[T/C]GTAATATCTCTACCTATAAATATCCTTTGAATGATCGATAGTGTGAAAAATTATTTACAC
		gg3349_457	FKO03-01.1182.C1	T	G		LW09	98.825		EW09	101.276		ACTGAGAGTAGTGTGATAGAGACGGAAGACGGNNATCANGTCCGTGTGAAGAACAAGTCC[T/G]TACCTCTTTCCACTCTAATTGAGATACTTAAGCAGAAAACCGGTAAGGATGACATTGATG
		gg3366_852	FKO03-01.2480.C1	A	G		LW08	98.407		-	-		CCGCCATCGCCATAGGCAATGGCATCCACTTCCCTATCTTCTCTGGAGAAAGATCTTTC[A/G]CCAAATTTATCGCAACAGCAAATGCAAAGAAACCATAACACAGCTGCAAGCANTGTTGAG
		gg3557_793	FKO03-01.7420.C1	A	G		-	-		EW11	105.114		CATTGCCTTTTTGTACGTTTATCAGTTTCTTGAATACTGAAGTAGATCATATGTGTATGC[A/G]CAGCTTATTTTCTCTCTTGCGAGATATGAAGCAGTCATTGATGCTTACCTCGATGGCCTT
		gg3571_599	FKO03-01.12234.C1	T	C		LW01	96.488		-	-		AATTAATAATCCTAACAATTCTACATCTTCATCTTCATCAATTTCATTTCCTGGCAATAA[T/C]AGTANTAATAGTCCCAAGAGAGAAGTTTTGGATTCTTCNAGGGATCAATTGAGCAAAAG
		gg3613_1452	FKO03-01.10761.C1	A	G		-	-		EW07	74.741		ATCTAAATATANGATAAAATCAGCACATTGCTCGATAATCTCAAAGTATATGTTCCTGCT[A/G]CATCAACTATATTCAGATCCGCGGACTTTGTTACAACAAAGAGATAAAAACAAGGAATA
		gg3619_1174	FKO03-01.7194.C1	A	G		LW09	79.624		EW09	86.454		CCTTTCTGAAACCATAGCAGTATGGCTNGCCTCGGAATTTTCTTGGCAGTCTGTCTCTCG[A/G]GCAGAGANACTACCATCATCTGGTAGAGGGTCAGAGCTGTCGCCTTTTATTAGCTCCTCA
		gg3622_1698	FKO03-01.6967.C1	T	C		-	-		EW08	66.156		GAATTCTACAAAGACCAGAATGCATAGAGCGCGCGTGCTACCCTCTCACGCTTCTTACAT[T/C]GACAAAGCTGAGGCAGGAGGAAAAGTGTTACTCCCTAGTGCCATAGGTTACCTTTCTATT
		gg3628_1905	FKO03-01.6537.C1	T	C		LW02	0.895		-	-		CTAGTCCAAAATTNAAATCTGAGCAAGAGGTAAGAAATTACTTACTCCTCTGTTTCATT[T/C]ACGTAACATCGTTTGATTTGAGATAAATAATATATTGAGAATTTCTGTGGTAGGGTTTGA
		gg3638_1160	FKO03-01.11680.C1	A	G		LW11	6.344		EW11	8.154		AGGAGCCCTCCCCATCATGTGATAGTAAGCATCAAAAGCATATGTAGCGTGCGCAGCCAC[A/G]TTATCTGGTTCATAACATGGTGCTCCCTGCTGCAATGCTGAACAATCTACCTTACCAGTT
		gg3774_727	FKO03-01.3756.C1	A	G		LW03	43.625		-	-		TTCTTGAAAGAACAACAAANNTAGNGTAACCCTATGAGTGGAGTTGCGGTAGGATG[A/G]TTTGTGCAGCCTTACTCCGAATGGCACGCCTCATTTCTCTACTCCATATCTCGCTAGTGC
		gg3774_811	FKO03-01.3756.C1	A	T		LW03	43.625		-	-		GCACGCCTCATTTCTCTACTCCATATCTCGCTAGTGCTTGTAAACGAACCTGCACATACA[A/T]GTGTAGAGTTAGTACAGAAAACACACATAATTAGCAGCCGTATCGATTAACCCTTAGCTG
		gg3782_713	FKO03-01.4450.C1	C	G		LW03	113.199		-	-		TGAGGTCACTTTTCTGGNTCAGATGTACAAACTACGCTACCATTCACAAAATCTAGGTA[C/G]AAGTTTCATCAGTTTATAGAGCGGGCAACGATTCCTGCCGCCATGAGTAATCGGAAAAAT
		gg3802_1047	SMFL18E08C	C	G		LW06	36.516		EW06	65.32		ACCTGGAGGCAACCTAATTTGTTTTCCTTTCTACTTTTTGATTGTCTAATTACGAGAAA[C/G]AGGGAGGACAAAAAGAGAAGAAATAAAACTAAATTAGAAAGAAAAGAGTAGAACATCTC
		gg3947_192	FKO03-01.12705.C1	T	C		LW09	74.936		EW09	76.241		CAGCCTTGAAAATCAAACAATAGTATCATTTCCTCTTGGTCTAGTATTCACCATCTCAAA[T/C]CATTAAGGGCAATGCAGCTATCACTACCTATCCAAACAAAATTTCACAGTTTATCTCT
		gg4007_794	FKO03-01.7081.C1	T	C		LW10	65.523		EW10	76.301		CACCCGAAGCACTTTAGGTGATGCAGTTTTCAGATTTATTGTAAAAACACTGCGTTGGTG[T/C]TTACTGCTTAATCTATCATTTAATCTGGTGCTGGAGTTGTGCAATATTGACCTCTGTAAC
		gg4119_345	FKO03-01.11437.C1	A	G		LW04	20.662		EW04	19.383		TATCAATTTTCTTAAATTACATAGACTTGAGGGACAAACACAGTAAAATAAAGATGTTA[A/G]ATAATAAGAGTTAGGTCTTGACAAGGGTCAAACGTGCAATGCGCATATAGACATACTATA
		gg4167_995	FKO03-01.1318.C2	T	C		-	-		EW10	88.047		TGGTGCTAAGTGAAGTTCTTTTTAGCATCTCTTTAGCTGTTTCCTGATGGATTCTTTAG[T/C]TCTGTCTATGTGGATATATCTCTGTGCTAATATGTAGTAGTTGCTGTTGTGTAAAAGGAA
		gg4245_340	FKO03-01.6648.C1	T	C		LW08	2.952		-	-		GGCTCACCGTCAACTGCGCACCTCTCAAACGACTTCGCAGCTCGTAAAGCGTAGTCTAG[T/C]GCTTTATTCGGCCCTTCGCCGGAGGCNATGGTGTCACGCGCTAGCTTTAACAGGAACGGT
		gg4245_494	FKO03-01.6648.C1	T	G		LW08	2.952		-	-		ATTACNACCTTCTCCGGNGGAGATTTCTTCTTTCCGGCACTCCGATCCGGAGATGGCTTC[T/G]CCCGTGAAGTTGACGGTGACGGAGGTCGTCGTGGCACAGGNGAGTTTGTTTTTGGGTTAA
		gg4261_129	FKO03-01.5891.C1	A	G		LW10	1.766		EW10	1.346		ATTAACAGTTAAATATATATAAAAAAAAGTGAAAATTGAAAAAGGTTTCATGTTCATGAG[A/G]TAAAGTGCACAGTGATATAGAAAANTAAAGTTAGAGAGAGAAAAAGGAAAAGAAAAA
		gg4261_395	FKO03-01.5891.C1	T	G		LW10	1.766		EW10	1.325		AATGTTAAGTTGAGAGAAAAAAATGAAAATAAAATTGAAAGCAGCAAAAGCAATGCC[T/G]GGAAAAATGGAAAGGAGAGAGAAATTAATGTTTTTGCTGAAGAAACAGATGAATGTTA
		gg4270_164	FKO03-01.3196.C1	C	G		LW08	39.351		-	-		TTNCGATGGGCATCAAGGGGAAGGGGTCGCTAAGTGACCAAATGATGGCGAAAGTGACGG[C/G]CACTGTCGCAAATATTTGAGGGCTTTAAAGAAAATCATTGGGATTTAATTCTCATTTTT
		gg4288_2172	FKO03-01.3971.C1	A	C		LW01	112.218		EW01	115.165		TTTGCTTGTGATATGCCTTTGAGTCACATCAGGCACTGAAATTAGACCAAAATCTTTCA[A/C]GCAATAGTCACCGAAGGCTCTAGACATTGCCAACCCAGGGGATTCTTCATCAGGCAGCC
		gg4298_48	FKO03-01.10163.C1	T	G		LW09	79.624		EW09	86.454		CCCCCCGGCGTCTGCGACTAACTGGGGATTATCTGAACTTCAGAAGCA[T/G]TGCCNCTTTAACTGGGCTTATTACTGAACAGCCAGCATGTCCAGGCTAAATCGTTTCTTT
		gg4299_1966	FKO03-01.248.C1	A	T		LW01	114.814		-	-		CCCCTCCTCTTTGNGCTGGTTCTGCATCCAAACAACTGCCATCTCACAAGCAGTGCACAA[A/T]GGTGCTTTGCCAACAGAATTTCCTTCAGTTTCCCTTTCAACTACAGTCCTGATATTAGAG
		gg4306_779	FKO03-01.3643.C1	A	G		LW08	76.494		-	-		CATCCTCCTTCTCNCCCACGTACACAGCCAAATGTCCCTTCGGTACACTCACCTGNTTTG[A/G]GGCAATCGGTTCTTGCCCGACCCGGATGTAACCCGGATTGGGTTTCCCAAAACAGAGTCC
		gg4350_1062	FKO03-01.3888.C2	A	G		LW12	98.725		EW12	95.763		AGAACCAAGTGAGTTTTCTTCCTTCATGTNNTTTTTTGGAGTTCGATTAATCTGGANTGT[A/G]TTAGAGCTCCACATTGGTTGGGGGAATGAACCGGTGATCTGCTTATATGTACTTGAGCAA
		gg4387_73	FKO03-01.6577.C1	C	G		-	-		EW01	121.195		TACATCTGGATGTGACGCCTCCGTCTTATTATTTTAGCTAATAGATCCACAGATGCAGCA[C/G]TTATATGAATTTCATAGGCACATGCCATCCCCAGGACCCCTGTACTTCTTAAAGTATGT
		gg4472_544	FKO03-01.5677.C1	T	C		LW01	70.513		EW01	84.131		TATATACTAAATTTGTTTTGTGTAAAATCTTTTATGTGGATGCGATACACGTGCAACACA[T/C]GTGCAAATACACTAATTCTATATAAAAATTTCATCTATATTATGAGACGNTGTACANTA
		gg4491_1575	FKO03-01.3739.C3	T	C		LW07	72.24		-	-		ATTATTATTTTTAGCTATTCTTTTTCCTTCTCTTTGGTTNGTACTTCTGGTGTGGATAC[T/C]GAAGTTTTCCTGCTCACAGGTGGTGCCCATAGCAGCCTCCAGTTTAGCTGGACAACACGA
		gg4518_387	FKO03-01.26033.C1	C	G		LW11	41.43		-	-		AACAGCTTTGGAATTCACCCTAAACACCTTGAGTAAATCGGCGGCCATTTGTCTCACCGC[C/G]GGCGAGCAATTGCTTTGTAACAATAACAATATCTTCGCCATACCGTTGCTCTTCGCCACC
		gg4620_1108	FKO03-01.7436.C1	A	C		LW11	60.153		-	-		AAAGGTGTAGAGAAACTGTTTGATAAAATGCTTCAAAGAAAACTAGAACAAGAAAAAGTG[A/C]GATTGGTTTGGAAAAAGTGAAAGGAATGGGTTGTGTATATATAGTGGAGGATTAGGACAA
		gg4636_939	FKO03-01.3982.C1	A	T		LW05	86.804		EW05	77.897		CACCCCATATCCAGCCTGAGCAGAGCCTTGAGATGGGNAACTAGGATTAGGGCTGGGC[A/T]GCTGGCCAGAATGATATCCTTGTTGACCTGTGGCTGATGCTGGNGGAGGTGCTTGACTGC
		gg4643_363	FKO03-01.8065.C1	A	G		LW05	86.804		EW05	77.897		TGGTCACACTTACTTCCCTTCGTATGGCATGCCAGTTATGAATCCAACTATCTCATCTTC[A/G]GCTGTCGATCAATCAAGCCAGTTTGTTGCTCAAGGTTTACAAAGTCAGTTATCAGGAGGA
		gg4657_253	FKO03-01.5357.C1	A	G		LW04	69.052		EW04	82.082		AAATTATGAGGCATGGGTCAATGGTTTTGCCCCATTGGCTGTCGGAGCCGATGTTCCGGC[A/G]GCTGTACGAGAATTCAGTCGGACATTATTCAACATGCGACCAGACATAACATTGTTTGTG
		gg4798_177	SMFL33G14W	C	G		LW02	14.157		-	-		CTAGGTGCGCGGGGGTNGGGTGGGGTATGTTAGCTCAGAGCTGGATTCTCCCACATTA[C/G]TAAAGGAAATGCATGTACGTCTTTTTCTTATATGGTNTTGAACAATTTTTAGTTTGTGCG
		gg4798_771	SMFL33G14W	A	T		LW02	14.157		-	-		TTCACATTACTGGTGGTGCTGGTANGTAAATGTTCACTTGTCTGACTATCTCATTTAAAA[A/T]CTTACAAGAGTTTGAAGAATGACAAAAGTCCCACATTNNTGGTTAATNAGATGAGTGAAC
		gg4805_360	FKO03-01.3422.C1	T	G		LW10	39.047		EW10	47.149		TTAACATGNGGTACTTAGTTACTAATAGTNTTTTTTTGAGTTCGAATGAAATTTTTGN[T/G]TTCGCGACTGTCACAAAATTTATTATATCTTCTCTTTCTCTTGCAGTCACATTGAGACTG
		gg4865_422	FKO03-01.8303.C1	A	G		LW02	72.844		-	-		TTGAGTTTCATCTGGGTGCTTGACACGGTGCTTGTAAAGGTAGAATGCCNAGGCAGATA[A/G]CATTCCCAAGGTAACAATTCCAACTGATATTGCAATTGCCACTTTCTTGACTGGCTTTGC
		gg4870_166	AE007B08F	T	C		LW12	11.709		-	-		TAGCAACAAACAGAAACAACAACAAGATAGTACAATAATCGAGGCTAAAGAAATAACAAG[T/C]AGTGATATAACAAAACTAAGAAGGTTAATAAAAGGANAAACCTGATTAGTATAAGCATTG
		gg4903_989	FKO03-01.109.C1	A	G		LW04	86.376		-	-		AGAAGAATGAAGAAGAAATGAATGCGGATATTTTCTCCTCTCCTCTTTAGCTACTCGAGT[A/G]TATATTGGCTCCGAGAACATGGTTAGGTATGTGAGTTAGCCGTTGTGATGNTGACANGTG
		gg4916_274	FKO03-01.4958.C1	A	T		LW06	86.897		-	-		CTAGCGGTGATGGTATTATTATAGTTTTCTTTGTCAAGGAAAGTAAACTTATTGATTCCC[A/T]GCAACAAGATGGTTGTACAACACCTAGATGATAGAATTTGAATAGAAAAAGAC
		gg4919_1157	FKO03-01.3095.C1	T	G		LW09	24.673		EW09	17.026		GGCGGGTTTGGAGTTGCCGGGCTCTGGCTGCAATATCAGGCCGGGCTGAACGGTGTGATC[T/G]GGCGGGCCGGGAGAGTGTGGAGAAGGATCTGAGGGTNAAAACAGTTTGGTTGGTATTGGA
		gg5086_318	FKO03-01.11387.C1	T	C		LW12	83.422		EW12	84.152		AGACCCTTCACTGTCTCGATGGCTAATGCTGGGCCAAACACCAATGGCTCTCAATTCTT[T/C]ATAACAACTGTTGCCACTCCATGGTTGGACAATNAGCACACAGTTTTTGGCAGAGTGGTG
		gg5125_1082	FKO03-01.680.C1	T	C		LW02	41.435		-	-		TAAATCTAGTGGGATCAATCAATGTTAGGAAGGAACAGATAGGATACCTTTGACACCA[T/C]TTGAATTTGTTGATTCCTTAGAGTCAGAACTATCCAAAGAGCCATTATTGTCATATGCA
		gg5138_505	FKO03-01.4448.C1	T	C		LW01	91.713		-	-		CTAACTCAATCTTCTCTCTTCTGTACAATTCGCATCTTCGTGGTGCTTTATATCAACAAA[T/C]ACTATTTAACTTATCAAATAATCAAGAATTCTACCCAGTTCTATGCATAAAAGCATAAGT
		gg5189_642	FKO03-01.3730.C1	T	C		LW03	95.653		-	-		TGACGATAGCAGTAGTGACTCAGTCTCTACGGTGGAAACTTCATCCCAGACTCAGACTGC[T/C]AATGGCCAACACCAACCTTCCCAAAAAAGCTCCCAATCTTNNAATTNCTTTCTTTCCAT
		gg5206_301	FKO03-01.9612.C1	T	C		LW08	69.551		EW08	71.521		CTCATNTTAAAATTATATATTTGTGTGTACCTGAAAGTGACAATTATAAATCGTACACTA[T/C]CAACAGTAAAATCACTTTTATGAGTGCTNGAGTTTTGACAGTGTGTCAAGCNTCTGG
		gg5236_989	FKO03-01.219.C1	T	C		LW08	74.631		-	-		TCTTCACTTCGGTTAAAGCAGCCGCAATCATGGCTATAATCGAAAGGACTAAGCCTACTG[T/C]AATACGTTGCAGTGGGCTTAGCCCGTGGGGTTGTTGAGGACACGTTTGGTAATTGGCA
		gg5289_157	FKO03-01.11665.C1	A	G		LW05	33.698		-	-		CTAATAGCCTCAGCTTGATCTACGAGACGTTTTCTAGCATTTAAGAGTCNTGATTTCCCC[A/G]TCTGTTGTGTGTTTTTGAACCCTGAACTTTTTTGTGGTATAACTTCCAATTTGCTTT
		gg5295_875	FKO03-01.869.C1	C	G		LW12	45.284		EW12	45.513		TCCGAAAACTTTATTATTTCTTCTTTTCTGTGAATTTGGAATTCCTTCATCCTGGATA[C/G]TGACAAGCGAGTACGTACTTCTGTTATGTGGTAGAAATTCCATTTAAGGAAGTATATGT
		gg5309_761	FKO03-01.1260.C1	A	C		LW02	46.941		-	-		GTCTCGGCTACTAATATGGGAAATGCAATTGTTGCATCACAATGCACCTGCATTGAACAA[A/C]TCGAAAACAGGACAAGAAATTAGAATCTCACATCTTTTGAAGCCTATAGTCTGATAGCAG
		gg5312_113	FKO03-01.8180.C1	A	G		LW03	44.158		-	-		GCTAAGACAGCTTATGCTTTGAGACNAGCAATATTTTCAAATTCCAAAAGATAGGTTTTT[A/G]TCACGACCTAGGCTAGGCTCTACGTGTGACACGGCGAATAAAGATCCTGAGAGAATCTC
		gg5323_650	FKO03-01.22117.C1	T	G		LW02	12.398		-	-		GACCCATTGGTAGCAACAACACTATCACTTGTGTGAAGATGGTGGATTATGCCTTTTTTG[T/G]TGTCACTGTTACTTTCATGCTGCNGTTGCTGCTGATGAAATTCTGAGTCGGNGTTGTTAT
		gg5412_571	FKO03-01.8945.C4	A	C		LW06	31.766		EW06	47.464		AGCAAAACAATCGACGGAAACCAGTAGCTGTCACCACCCATTTGGTACGATGCAGACTGA[A/C]GCTAGGGTAGGAGTAGTGGTGGATGGAAGAGGAAGCGCCGGCGGTGGAGGATGTAGTCGC
		gg5419_806	FKO03-01.1199.C1	T	C		LW04	9.188		EW04	11.524		TTATGATTCTTGCAGGCTGCACCAGATGCAGTCTTTAGNACTGCTGTGACATCTTTGAAA[T/C]CTGAGGATGCATTTGATCCAAATCGTGTAAAATGTGTGGTAGATAATCGTGNTTATGC
		gg5509_1240	SMFL11C19C	A	G		LW05	27.054		EW05	26.176		TCCTTGGTGTTCACAAATGGAGGTAATATTTAAATTGTTTCCATCTTCAAAAAGTCATAT[A/G]GTATAGTTTGATTGGGTACGGAGTTTAATAACAAAATGAGAAGTTAGAAAAGTCTTAGA
		gg5553_262	FKO03-01.11228.C1	A	C		LW07	65.058		EW07	71.022		CAAGGACCAAGTATGCTATCCAACAGCAGCAGAATGGCAACGATTAATTACGATAAGTAT[A/C]NAAACAAATCAAGTTTCAAGGAGAGCCTAAGCTGGCCACATGCTTTATATAAATAGGCTC
		gg5584_533	FKO03-01.5708.C1	T	C		LW02	75.108		-	-		TTGNAGCTCCCTAGGAGTTTGAATGAGTTGTGTCATTCACCCTTGACGAAAGTGCTGAG[T/C]CAGCGTTCATATAGATCTGTATCACTNTACCCGTAATATTGTACTCTCTAGTCNTGGCTG
		gg5584_560	FKO03-01.5708.C1	T	C		LW02	76.17		-	-		GTTGTGTCATTCACCCTTGACGAAAGTGCTGAGNCAGCGTTCATATAGATCTGTATCACT[T/C]TACCCGTAATATTGTACTCTCTAGTCNTGGCTGCTCCCATTCCCCACAAAGTTCAGCCG
		gg5595_288	FKO03-01.8469.C1	A	C		LW07	65.665		EW07	72.584		AATTGCAGAGCCATGGCCAAAAGTTTCTGGTTTTGCAAAAGTAGACCTTTTTACAGGTG[A/C]AGTTCACAAATTCATTTATGGTGACAACAAATATGGTGGGGAGCCTCTGTTTTTACCAAG
		gg5605_900	PED01C11C	A	C		-	-		EW01	136.717		TAACTAATTGGCAAGAAGTTTTCTTCTTGATTCACATTTCTCTTCTGTCCATTTTGTAT[A/C]AGCCCATATAGTTGTGTGTGAGGTTTTNGGTAGGTAATATGTTTGGGCTTGGATTTTC
		gg5677_787	FKO03-01.2017.C2	T	G		LW08	97.803		-	-		TTTTAATTGACTGGAAAAATATACCTGCTTTTAGCTCTCTGCTACCTTCCAAACTCTGTG[T/G]CTAACGCCCTCAATCATATTACATTAGTTACTTCGCTTCAAATATTTGCCCCCTTTTTTT
		gg5757_185	SMFL21A18W	A	C		LW09	55.673		-	-		GAAATACCTTTACTGCATAGATGATGTTGGACGTTGATATCATATTCTTGTTNTGAACTA[A/C]CATACCAGGAAGCTTCATGGTTTTGTACCTATTCATGCAAAATAAAAGTTGTTACGACT
		gg5772_495	FKO03-01.2263.C2	A	G		LW01	97.721		-	-		TTTGCAGTCCCATCTCACCATTCTTCAACCCATCAAGATTCCAAATTTCAGCTCAATTCG[A/G]CCGACGAACCAAACGGCAGAACTATTTGCGGAAAAAGCTCACTCAAAGGCAACAGGTAA
		gg5785_166	FKO03-01.3441.C1	A	G		LW06	96.833		-	-		TGATGACATGGTGATAACTCTTAACCCTCCCCCAATAGAAGATGATTCCTGTTTTGATTT[A/G]TTGATTGTGATTTATAGGCGGGATTTGCTGGAGATGATGCTCCAAGAGCAGTATTTCCTA
		gg5890_591	FKO03-01.6559.C1	A	G		LW03	117.523		EW03	125.926		ACATGCANCACAAGAGAGACTGGAGTGACTGACACCTGAAAGAGCAGAAGAAGACCCACT[A/G]GTCAAGAGCGTATGAAATAGTGGTTCTACCACAGTGATGGATTTTAATAGTCTAAGGTCC
		gg5894_974	FKO03-01.5526.C2	A	G		LW01	89.029		-	-		GATNTTTGGGTAGTAGTTTTTAAGTCAAATTTCTTGGTTTGGGAGCATAATTCAAAT[A/G]GTTCAACTACTCCTATATTGCAAGTTAGCTCAATATTTTGCCCTTTCCCCATTTCATAGT
		gg5945_794	FKO03-01.4944.C1	T	C		LW04	87.901		EW04	99.254		AAACACAAATCAACATGTGCACTCTTCATTTTGCATCCAGTCGTTTAATGTACTCGTGA[T/C]ATAATTAGGGTTTACTACTAGCTTTTATTTCTTTTATAAGTACTAGGAGAAGAATGTCTT
		gg5984_1031	FKO03-01.3132.C2	A	T		LW01	101.364		EW01	106.066		CACTGAACTTGCAATTCCCATGGCAAATGCAAATTTTTCGCTGATTCTTTTCAGGAAC[A/T]AAAGTTGTGAACTTCAAGAAAATGGTGGGGTTGAAGAAACTGCATGCATTTTTAAAGATT
		gg6052_323	SMFL19E10W	T	C		LW11	40.218		EW11	37.49		CTTGTTTTTTCATATTGTATTNNCATAAAGTTTCAATCTTTACACAAANNATNAACACC[T/C]TTCTTGCTTAAACCTTGTGTTGTTGTAAGAATCTTAAAAAAGTTTGTATTTTNGCTG
		gg6111_950	CHX01A17W	T	C		LW04	40.163		-	-		TCTTCTGCTGTGGGTGAGGCAAATTCCATTCGATCACTATGTGGAGAAAATTGAAGTGAG[T/C]CAACAGGAAACATGCCATTCTCCTCACTGAACAAAGAGAATGGGGCAGTAGCAGGAGGGG
		gg6161_356	FKO03-01.7510.C1	T	C		LW01	130.452		-	-		GTTTAAACCAGCACGTCTTCGAGATCGTTGAGCAAAAGTCACCAAAATCTTTGAAAGTGA[T/C]ATTTCACTTGATAGTTGGGTAGCCTACTACATTGTACTCTACCCCGCCCCCNCTTCTTT
		gg6167_788	FKO03-01.804.C2	T	C		LW01	146.338		-	-		TTGGCTTCTCCCGCTGACAACTATCGTGCATTCTATGGAGAGAGGTCCCCCTGGTGGCT[T/C]GTCGTTAAGGCTGTAGGTGCTCCTGGACATGGGGCTAAGCTCTATGATAATACTGCCAT
		gg6174_870	AE502O03C	T	C		-	-		EW07	66.299		GTCAGATCCCTCTGCTTGTTGTTCAACTTTTACTTCATCAATGTCTGTTGGAACTAGAA[T/C]ACCTTTGCTGGCTTCGGCTGCGTTCACTCTCAATTCTTTAATGTGGCCGATGACTTTGGC
		gg6197_244	FKO03-01.7679.C1	A	G		LW02	32.988		EW02	34.428		AGTGGAGAATATGTGGTATTTCTAGCAAAATTAACTAAGCCCATATCAAATTAACATTTA[A/G]NTTCGTATTAATACAAGAAATGAGTATAGTATAATTCATCATTCATAATCAACTTGCTGG
		gg6241_1119	SMFL23C02W	C	G		LW10	4.051		EW10	3.087		ATGTTTCTTCTTCCATTAGTCTTTCGTTGACCTTGTTGTGTGCACTCCACANCCAGAG[C/G]GCGAAATCACGTGCTTTCTTGAACGGACTAGATACGCTGAAAATTTGAAAACACTCAGA
		gg6318_1188	FKO03-01.3522.C1	T	G		LW03	44.158		-	-		CCAAAATTCATAAGCAAATAATACGTTTAAAAAGTATACACCAAAATTCTTTGGTCAAAC[T/G]GGAGAAAATCAAGTCATAGATGTCAGATTAGTGAAGCTAATTAAGAGTAAAAAAATAAA
		gg6341_461	FKO03-01.3640.C1	T	C		-	-		EW02	70.498		ACCAAANTAAGCTTCCGGNGTTAAGTCAAACATCAGAGCCAGAGTTACACTAGCCAGAAT[T/C]GAACCAATTAATTGAGCTATTATGTACAAAGGTACCTACAACANGTTCATTATACATTGG
		gg6411_321	FKO03-01.11456.C1	A	C		LW10	23.498		EW10	22.221		AAAGACACCATAAGAGTAAAATTGAGGCTCAGATCTGNTGATAAGACAAGAGAATGAAGA[A/C]ATCACCGCGGCTGCAATCAATGTTGGCATGACACAAAATCACTAGCCATTCGGATTGCCC
		gg6426_931	FKO03-01.2913.C2	T	C		LW03	59.492		-	-		TATGGGATGGATACACAACTTCTCTCTTTCCTAAAAATTCCATAATTAGTTTACTCTCCA[T/C]NCTCTCTAATCTGTTCACTCGTTCAATTTTCTCTTCTATGTCAAATGCTTGTATTAAGA
		gg6431_639	SMFL31C06F	T	G		LW02	40.447		EW02	42.962		TTGTACAGTGATGAGCATGCTCCTTTGACAATTGAAATTTCTGCTGAAGGTTTATATGNT[T/G]CGAAGAGTGGACGACTTTGCATGGTTGGCTGTATGTATTTTTCATCACGTCATGGGGTTT
		gg6484_1024	FKO03-01.1963.C1	A	G		LW02	91.56		EW02	91.285		GAATTATCCAACACTAGTTGACTTTCCGTTTTGAGGATCTCGTGATAGTAGTCGCTTTTT[A/G]TGGAGTGACATTCTGAAAATTTAGAGATAGGTATGTGATTTACATATTTTAGATTTATTG
		gg6486_1799	SMFL18A09W	A	G		LW12	20.08		EW12	32.196		CAGAAAATCAACCACAATATGAACTAATGCAAACAGCAGAAAATAGACTTAAAAGGACAC[A/G]TAGCCTGTAGGAAGTGAATCCACGAGTATTTGTTTCATTCACTTTTGCGCGAATCAAGAT
		gg6528_805	FKO03-01.5913.C2	A	C		LW09	42.656		EW09	30.551		TCCTTTCTCNAGGATAGGATACGAGGAATAGAGAGAAGGAATGATCATTTCTCTTTCCGC[A/C]AAAANNAAGCTTCAGCTCATAAATGGATCCCTACCCAAACATGATCTCAATTCAACTCTT
		gg6571_225	FKO03-01.9836.C1	T	G		LW06	33.811		-	-		TTTAATTAATGTATATACTTTCTTTGTCTCATTTTATGTAGCGTCCTTTTTTTTTGGTCC[T/G]TCGCAAATAGATTGTCACCTTACTCTAATTAAAAATAATTTAACGTAAAATTTCCTTT
		gg6696_746	FKO03-01.2850.C1	A	T		LW03	118.673		EW03	127.543		CCGTTATTTCACTGCCGAGATGGATTGTTATCTATATTTACATGTATATTGGTGTAATA[A/T]TTGAAAATTTTAGATGGCTTTGCCTTTTGGTATGGATCATTTTTCAAATGCATAGGTCAA
		gg6697_889	FKO03-01.10249.C1	A	C		LW07	29.095		-	-		TATAAATCTTGTTTAAGTTGTAAAACATAAACTAGGTCAACCAAGAAACAACTAGCCTTA[A/C]CCTGGCTTAGAAAAGGGAATTTCATGAGATGTAACAGTGACACAAGTCGCTAGGATAAAA
		gg6707_794	FKO03-01.12682.C1	A	G		LW01	145.092		-	-		ATCCATCACGTGTCATCTGCGCTGCCTGGTCTCCATGCCTGCACCAACATAAGTGTCACC[A/G]TTAAGCATACTAATAGAGAAATAGATATAGGAAGCAGGAAATGACAAGATATCAAAGGNC
		gg6736_803	FKO03-01.1579.C1	C	G		LW08	74.631		-	-		GATAATGCCAGGTGGCCTTGTGATTGGTGGAATAATGCCAGGTGGATTGACTNTAGGTGG[C/G]AAAATACCAGGTGGCGGACGAGTGATTGGAGGCAAAACACCAGGTGGATGAGTGATAGGA
		gg6760_830	FKO03-01.11972.C1	A	T		-	-		EW07	32.543		ATTTTGATCGTTGTGCTCTATGCGTATCCTTACTTTGACTTGACAAAAGTTCATTTAGTA[A/T]GTCGAGCTATTGTATGGATGTACTGAAATTTCTACTAGATGCTGTTCAACATCTATGGTC
		gg6765_583	FKO03-01.10374.C1	A	G		LW07	87.955		-	-		AGGCGTACTCGGGTGGGGGAGCATTTACCTCCTCTCCCAATCTAAGAAGAAGCAATGACG[A/G]TATCTGAGGAATAAGCATCGCAATTCAGAGGAACTGCNTGATGGGGCTATTGAACAACTT
		gg6819_207	FKO03-01.3403.C1	A	C		-	-		EW06	99.445		TAGGGTTTTACAATCCATTTCATCCGGCTGNGAGAGATAGTGAGAGAGAGGGAGAGAATC[A/C]GCGGCGGCGAAGATGGTGAAGTTTTTGAAGCCAAACAAAGCTGTGATCGTTCTTCAAGG
		gg6821_711	FKO03-01.9524.C1	T	C		LW07	36.688		-	-		TTTAACAAAGTCAAGCTACTACCAAAGTANAATTGGTTGAATTAGAGAGGGCAGTTTT[T/C]ATGGCTTCAAAGCAAGGGCNAGACCTAACTTGGGTACTGAACTCTTTGNCTTNGNGTCAT
		gg6825_945	FKO03-01.1621.C1	A	G		LW02	17.733		EW02	20.45		CAGCTCTTACTGGGAAAGAATGTCATTGTTAACAATTGAGCTGAAACACATATCGAATTT[A/G]GGCATGTACAGAATTAAACTGTTTTAACCACAACTTGNTNGGGGTTGAAGTGTAATAGC
		gg6859_759	FKO03-01.9134.C1	A	G		LW10	7.963		EW10	6.382		ATATTTATATTTTGNGTTAAAAAGTTAAATTCTTAATGACTTGGAATTTTTTGGTCAATC[A/G]CTTGAGAAATTTTTTAATTAATGACTTGGAATTTAGGTCTAATTNGACTCATTTCCTTG
		gg6882_952	SMFL30F07F	A	G		LW12	96.329		-	-		CCTTCAAAATACACTGATTATTCTGTTAAATCAAGTCCTTGGAGAAATGGGTTTGGTGAT[A/G]TTGTAGCTGAACTAGCTGAAGCTGCAAGAAATGCTGGATTGGCATTGGGTTTGTATCTT
		gg6968_887	FKO03-01.2045.C1	T	G		-	-		EW01	3.657		CAACAGCCAACCTGAAGGTAAGATGCTTCCTGAAGTTCTCATTTCCTTATTTGTTAGTGC[T/G]CTACAAATTATTAGTCGGATAGATTTCTTCCTCGCAAAGAGTACATATTTTTTTGGCGT
		gg6984_825	FKO03-01.6216.C1	A	G		-	-		EW08	94.805		TCTTTCATCGGTACACGCCTNATTTTTGTTCTGATTAATTAGCTTGAGTTTCCAGATTGA[A/G]CTGTTAATTCATGCTTCATCCTTTGNTCAGCGCATGTTATTATAGTTGTTTTTTTATTGC
		gg7015_841	FKO03-01.3854.C1	T	G		LW08	95.985		EW08	98.648		NCTAACCACGGCCAGCAGGCTGCATGCCACGGTGCCAAACCTCACCAATCAGCAGGCCAT[T/G]GTTCCGCTGCTATGCAGGGAGGTCATGCTAACCACAGCCAGCAGAGTGCATGCCATGGCT
		gg7087_640	FKO03-01.903.C1	A	G		LW12	83.045		-	-		TGTGCCATGTTCATGCAGCATCTTGTTGATATGATATCCTTGACGATGTTTTATTCGTC[A/G]CACACATTCTTTCGTCTATTCATGTTTTTGCTCATACTTGCTGTATTTCATTTTCTCA
		gg7151_275	AE005L21C	A	T		LW09	66.535		EW09	70.773		ATCAATCAAGANCCCCATTCTCATCGTATGCTCGTTCAGAGTACGCAGAACCTGAACCCC[A/T]TTACAATGAGTATCCATTTTATCCAAGTTACATGGCGAATACTAAGTCATCAATGGCTA
		gg7186_651	FKO03-01.6796.C2	A	C		LW10	76.367		EW10	88.522		GAAGAGCATAATCGACATAAAAAGGCACAAAAAACCGCAATTCTGAGAAGTGGAACAAT[A/C]AATGGGGCCTTGATTTGTTCCCAGATTATCGTTAATTGCTCTGCTAAGTCATCTCTAGT
		gg7215_81	FKO03-01.2921.C1	A	G		-	-		EW01	121.203		CCTAGATGTGGCCGCAGTCGAAGCATAGAAACTACTCTGTCATAAACTGATGCTTGTTC[A/G]TCTTGTCTATGGAAAACAAAAAGTATTTATGGCATTGGCATGTTCACGATGTGATCTTAG
		gg7225_735	SMFL20G12W	A	G		LW10	58.425		EW10	73.186		ATTTTCTNGGCTCTCTTAGCTCTTCTCCGGTCTAATCGTCTACCTTCGACGGCAAAAC[A/G]TTTCTCCAATCAAGAACTTATCGATGAAGCTGTTTATTACGGAATTGAATNACAACTCAG
		gg7261_1014	FKO03-01.28.C2	T	G		LW04	5.632		EW04	7.338		GATTATTAATCGTTTTTTGTTCAATTATTGATATACTGTTCTTGTGATTTGAAAATATAA[T/G]TGTTTGAATTATTGTTTAAAAAAAAAGCTTTGTAGCTGACCCATCTAGTTCAACACGGGG
		gg7306_438	PER06O05W	T	G		LW12	103.297		EW12	99.171		GTAAATTGTATTGGGCTACCAGAAGTTAAACGAACTAGCCCCAAGATCCAGAATCAAGAA[T/G]TAGTTCCGGATATNCAAGTTTAACCCGAGAAGCAGGAGACTTGAAACAAAATAACAGA
		gg7333_120	FKO03-01.4552.C2	A	T		-	-		EW08	28.981		CTCCATAGCATTATTAAAGGTGTCATCTGTATATGAACACCTTGGAGATGCCCATAAACC[A/T]ATACCATTTTCCATTGTCAATCCAACTAACTAAAATCCCCTATAACTTTATTGCAACCAA
		gg7333_272	FKO03-01.4552.C2	T	C		-	-		EW08	28.981		AGTTCAATCTCCCTATAGTTTTACCATACACATNTNCCAAGAAGCCAAAATCATAGTAT[T/C]AAATCTCAGTGGATCCTGAGAGCAAGACCACTATGTAACTNATAACCATACACAAGTAGC
		gg7349_201	FKO03-01.15681.C1	C	G		-	-		EW06	0		GTAGGATATGTGAATTTGACATTGTCATTCCTCGAAACAAGATGTTCCATGAATGTTGAC[C/G]TTGTCATTCCTTGAAACAAGATATTCTAGTGTCTGACTTACATTTTCACTCTCTTTTGT
		gg7379_377	FKO03-01.11810.C1	T	G		LW08	85.575		EW08	92.597		AATATGTTGTTTACGCTAGCCATTTATTTGTTCTAGTAATAATGAACCTTGATTTTATG[T/G]CAGGGGCTTGAGTCCTAGGTTGATCATGTATATGACTCAGGGAGCACTTTTCTTTGCATC
		gg7426_1302	FKO03-01.3889.C1	A	G		LW05	23.507		EW05	19.606		NCCTTCATACCAGACACACCCTTTGTTCTGTTCTTTCATCTCTTCTTGATTTTCGTCA[A/G]CTCCTATTTCTCAAATCTGCTTCGTCTGAAAACAGATGGCTGCAGTTGCTGCTTTGTGTG
		gg7484_482	FKO03-01.7850.C2	T	G		LW02	1.598		-	-		AACCATCATTCTCACTGGAGTACTACCGCCGACACTGCTCCACAGCAGTCATCAGCAGCC[T/G]CGCGTGGCGTTTACTCGCCCTGGGCTCAGATTGGCCAATCAGAATCTAACATACCAGCC
		gg7519_276	FKO03-01.8161.C1	A	T		-	-		EW02	9.511		GTAGAACAACTGGAAGTAATCATGGCNGTAGAGCTCATGATGAATTACATAAACACAACT[A/T]GCAATAGCTTCATGATGAGGAATTTAGAAGAAAAGGCAGCTGTACAAGAAGCTGCCTCTG
		gg7544_220	FKO03-01.19669.C1	T	C		-	-		EW12	26.175		AACCATGTATTATATAAAATACTAACAGATTCAAGAATAAACAGAAAGCACAGGGCATGC[T/C]ACGTGTTGCAATGACAGACACAATGCCTGATCATGAATTCCAGAATTTTCACNAATATTA
		gg7569_827	FKO03-01.14376.C2	A	T		LW11	83.616		-	-		CATGGTTTNNAGTTTCCATTGTAATGTATGACTGCTGCTCGTTGAATGTCCTTCTGGCT[A/T]ACGTTTGGATTGTAGCCAAGCCCAAGGACATGCCATGATCGGTNGAGGACATACGTGCG
		gg7587_1077	FKO03-01.10878.C1	T	C		-	-		EW01	126.804		GTCTGACATGGTGNCCTGTATAATCAATAGATGATGTATGCAGTTTCATTTGATAGATT[T/C]CGTACTGAACACAGCCATTGCATTTCAACAGAAAATTGTGTCCGCTAAAGTATCTCAGAT
		gg7643_1132	FKO03-01.3628.C1	T	C		LW12	84.42		-	-		CGTTACTGGAGCTTTTCGTGCATTCTGTAAGAGAGATACTAATGAAAATTTTGGATAGT[T/C]AATCATCCTTGAATATGTTTTGAATGTTACATCACTATANGGATCGATCATATTTCCGA
		gg7664_1305	FKO03-01.1688.C1	A	G		LW01	146.338		-	-		TTGGGGACTTGGGACTTTATATTGGAAGGGGTTTGCCTTNTGGATTGAGCTAGTCGCACC[A/G]GGGCTTGCCTAGTGCTAACCTTCTTGTGTGGTTTGCGAGCTATTACATAGGGGGGAGGGA
		gg7670_1142	FKO03-01.8593.C1	T	G		LW05	98.812		EW05	92.41		AGATGTGNAAAACTAATGTGACTCAAAGCAAAATGGTTACTAGGGCAGATGCTTTGCCA[T/G]TGCAGTCGATGCTCAGAGGCGGGACAATGTTTTCTAAATTAGTCAGAGAATCAAATTAAG
		gg7670_305	FKO03-01.8593.C1	A	G		LW05	98.812		EW05	92.41		TGATTTTATGTATTTTCATTAGCGAAGGTTGATTTGGTCGAGTCACTGAATGTATGTGAC[A/G]ATAAAAGAGAGCAAGTATCTCATGAAATANTCGAAGTATACTCTTAGTGGATGAGACTCA
		gg7673_601	CAL03N13C	A	C		LW07	63.309		-	-		TGTTTCTCTTCTGTGAAGTAGTTAAGAACTTGGCGCTNACCTTCTTCAGATTCTTACCCA[A/C]GGGAATGCTGAAGTCATCATCTCGATCAACCAATTTAGCCAGCTGATCGCGAATTGTAGG
		gg7695_720	FKO03-01.2554.C2	T	G		-	-		EW11	106.524		GCCAACGGATCTTTGCGAATCGGAAGTTCGCGAAACCCTAATACGGATTGAAAACTCAAT[T/G]AGAGAGAAGGAGATCGGAGAGGAGAGAATTTACAGAGGAGAAAGAACGAAACCCTGGAAG
		gg7714_404	FKO03-01.1587.C2	A	T		LW07	60.92		-	-		TGAAGGTCGGTATCNTGTTGATTTTGTAAGATTCAGAAGCAAACAGAAAGATCATTAACT[A/T]TGATAACGAATAACAGAAAAACATTAATGCTTAATCCTAAAGTAAACACANAGAATATC
		gg7746_141	FKO03-01.526.C1	T	C		LW03	80.317		-	-		AATTTTTGTAGTAAGTCAATAGTAGACAATCATTATTGAATGAAGGGAATAATTGCCAAT[T/C]AGCTAGANAATACCTCAAATCAAACATAAAAAAAATTAATCCCAAAATTATTATCTTTAC
		gg7795_900	FKO03-01.221.C1	A	T		-	-		EW10	49.537		CTCCGAACTAGTTGAAGTAAAATATAAGATCAGAACAGAGAATCCATATCACGTGAGAC[A/T]TAAGTTTATTCGCCACAAAACAGTTCCATAATGAAATTCCTATTTGTCTTTANTTCATAG
		gg7865_390	FKO03-01.12608.C1	T	C		LW07	34.577		EW07	43.527		AATCTTCATCTATTAGATCAATTAAACATTTAATATTCCCTTGCATATCCAAGAACAAGG[T/C]GTATGTATTAAGCTGCCCAGAAACTGTATCCAATAAAGACACAATACTAAACGTAACACA
		gg7866_402	FKO03-01.2174.C1	A	G		LW09	57.554		EW09	61.064		GTCAAGGGTATGGAGGACGATTAATGATGGTAATAGGAAGAAGATTGATCTGAACTGTGC[A/G]TTTTGCTCATCGAAACAGACTTGGGATTNGCATTCAGCCTTCTGTTTGAGGAGGTATT
		gg7897_504	CHX05O17W	T	C		LW05	76.382		EW05	72.688		CACGGGGCGGTTCCATGACCTATATGTCATACAAAGAGTTNTACCGTTGCTCTAAGGCTT[T/C]CCTTTCATCTTTTCTTTTATTAACGCTGATNTTTTCGCCTTCTTGTTCCAGGTAGTCAAG
		gg7904_340	FKO03-01.4196.C2	A	G		LW08	97.803		EW08	101.417		TTGGCCCAATTTNNAGGCTTTGCCAGAATTCTCAATTTCTCACAAATAGAGCATCTACA[A/G]GACCGGAGCCGCCTCACACTGCATCTGCAACCCGGTCCACAGCCCATTTTCCCTTTCATT
		gg8021_869	FKO03-01.3187.C1	A	C		LW04	53.782		-	-		GTGTGTCNAATATGTGGACAAAATCAGCTGGTTCTGCCATGGCCATGAAGCGCCCATCTG[A/C]TGTGAACTTGATTGCACGGATGGNACCCATCCTTCCTTTGAGCANTGCTATGGCCTGC
		gg8039_835	SMFL16C17F	A	G		LW07	72.852		EW07	77.638		CCAGTGGACGATCATGTAAGAAGAGAACCACAAGCAGTCAATGAGAAGCTAAATCACACC[A/G]TTGGCACTTGTAGTAGTTCAATGGCAAACACTACACNCAACCCTATCAAAGAGCANTCA
		gg8061_574	FKO03-01.3292.C3	T	C		LW03	52.487		EW03	68.955		CTCTTTCCAATAAGAGTTCCTTCTCAAAACTTGCATTCACATCTTTTTCAACTTCTGC[T/C]AACAGAGCATTATGGGCTGCAACAGCGTTTTCAGCCATTGACTCAGCCTCAATGCGTGCA
		gg8110_1096	FKO03-01.3234.C1	T	C		LW09	84.667		-	-		TAAATCTCTCTGTTATATATTGCTCCTCAGTTGCTAATTTGTTATGCTTTGTGTCC[T/C]ATGAAGTGTGGATAGTAGGAAGTTGCTTTTGNCAGGTACTGCTTATTTTTCAAAATTG
		gg8117_414	FKO03-01.4025.C1	A	C		-	-		EW10	87.895		TGAGAAGCAATATAACATTATAAATAAGAACTTCCATCACATAACTTATTGCCAANCAA[A/C]ACACACACACACAAAGAGAGAGATGGAATGGGAATGGAGCTATGTGTTTTTCTCTGCAAT
		gg8162_1604	FKO03-01.3229.C2	A	G		LW04	9.188		EW04	11.524		AGCTTCAATCTTTATACAACAATAACAACTATGCCNCAATCCCAAACAAGTTTGAAGTC[A/G]GCTATATAAATCCCCACTTCTTCGTTGAAGTTCATATCATATCATCATCATACTAAAT
		gg8321_1674	FKO03-01.9626.C1	C	G		LW02	79.321		-	-		ACTTTATATTTGGCAGCATGCAAATAATCTAATGTGGAAAAGTAGTGAATTAGACGCACA[C/G]TTGATTGTCTTATTGCTGCTACCAGCACTAGTAATGCGGGTATTCCCTTTTTATTCTCTC
		gg8337_342	FKO03-01.5920.C1	T	G		LW03	29.586		EW03	32.019		TATAGATTATGACAAGAACAACCCAAGATAAACTTGACACACATACAACAACAACATAC[T/G]CAATGTGCTTGACACACATGATGAATACAAATTGACAATTAAAAACATAAAAGATACAT
		gg8410_1069	FKO03-01.7992.C1	A	C		LW11	8.864		EW11	10.438		GTTTCCTAGTCTTGTTTTTAGTATGTTTTGTGTCTTTGCTTGCTTGTGTAAGTTGTTAAC[A/C]ACTTGAAAGACAAAGAGTTTCTAGTTTGTCTTATTTTATTACAACTTTTTGCATA
		gg8415_313	FKO03-01.6319.C2	T	C		LW02	44.789		EW02	48.354		TCTTCATAGGGTTTTTCTTCTTCGTTCTCTCCCAATTAACGAAAATCTTCTTCCAAATT[T/C]CGCTGATTTACGTTGGGGTTTTGAGAGATGCCGCAGAGACACTCGANGAACAACAACGA
		gg8458_1123	SMFL24H14W	T	C		LW04	38.68		-	-		AAACNTTTTTTTNATTAGTGTGTAATATATACGCACACTATATTAAAAGCGTGAAGTCT[T/C]TTACAAATATTGTTTGAATTTTTGCTGTTGATACAAATATTCTTCTTTAAACGAAATTGT
		gg8532_461	SMFL02G05W	T	C		LW10	38.428		EW10	46.233		GAGGTTGAGATTCCTNAAATTCCTCAACCGGCCAATGTCATTTGGGATTGACGACCAA[T/C]GGAAGTCATTGTAAGCAAGGTTTAATGTCTGAAGATGATGAAGTTGAAAGAGGCTGCTGT
		gg8737_1264	FKO03-01.11369.C1	A	C		LW10	86.242		EW10	97.808		AACATAGCCTAATTCAAACATTCTAGGTACTTAATCCTATCTCAAATGAAGCAAATTAAT[A/C]NATAATTGACAATATATTGGCTAATTCCAACNCAACTAAAATGACAAAAGTGCAACTCAA
		gg8781_462	FKO03-01.6563.C2	A	G		LW07	32.189		-	-		NGAAGCTTCAATTATTGCACATCAACTATAGCAGATGGTTTTATCCACCTAGCCACTTC[A/G]CTCCACTATTAAATTCAGTTACTAAGAAATCCATTAAAATGCACCCCAAATGGTAA
		gg8836_552	FKO03-01.4044.C1	A	T		LW07	77.786		EW07	88.291		CATCTGCTTCTCAACTAATNAACTACAAACTGGTTATTTGCTATAACTAGCTCTTCTCAA[A/T]ATGCTGCGCATAGTGAGAGCTTAGTGCGTCAGCCTGCCCTACCGTGGCNCTTTAGTAACT
		gg8918_154	FKO03-01.7800.C1	A	G		LW04	52.52		-	-		TTTTTNTTTTTCTAGATTTTGATCTCCATTCAGATCTCTTTTTCTTCTGGTTTCTGT[A/G]TATCTATCTGACTATCTGGTTTGTCAAACTGGTTTTCAGTTGGTGGCTAAGATGTCGGAC
		gg8941_452	FKO03-01.9810.C1	T	C		LW03	97.519		-	-		TAAAAGAAGAAGTGGCGCATNCATGGTACGATATGGAACTATTGTCACAAATCTGTCATT[T/C]GTGAAAAGATGATAATGGCTGTTCCTTACACTTTCTATATATGAATGCAAGTTCATTGAA
		gg8965_696	FKO03-01.5795.C2	T	G		LW11	30.548		EW11	33.583		GATACCAGATTTAAGGGTAACTGATGAGCTAGGACAACCACTACATGCTCCTTGCATT[T/G]TCAATTTGACTACTCCAGTATCTGGATCAAATCCTCGGTATACAATGTCCCCACCNTCAT
		gg9059_766	FKO03-01.6938.C2	C	G		LW11	6.344		-	-		GTCTTACATTTTCACTTGTACTAATAATAACAACACTTGTCTTAAATTTTCATTTCTAGA[C/G]AGTTCGTTTCATATTTTGGCTGGTATGCATTGATCAACCATTTGTTGTTGAAAACCATGC
		gg9205_51	FKO03-01.2294.C1	T	C		LW11	94.684		-	-		TTTAGAAGTCTCCACATTTTGATTGTGAGCTTTTCCTCCTCATAATAACCA[T/C]TGATCAAATGTGCAGGCCTGTAGTTAAAGCTCTGAAACCTTCAAGTCTTTCGGGAAGTC
		gg9214_424	FKO03-01.1041.C1	T	C		LW08	77.853		-	-		GCCCAACTCTCCGACGACACAAGTGAATCTGTCACACCTCCTTTACAAAATGCATTTT[T/C]CTGTGACAAGCAGGACTTACTAGTCTCGAGAGTTCTTCTAAACATCACATGTGAGTTTT
		gg9327_396	FKO03-01.9031.C1	A	G		LW01	38.089		EW01	42.248		TAATCATTCTATACAAAACATTTCAATTTCTTGTCAACAGTGCCACAAGGAAAAACAGTC[A/G]CAATAACATCAATAAAATGTCCAATTTAATCACAATGTAACTTATACTAAAGAATGATC
		gg9426_204	OVS04G19W	A	G		LW02	11.878		EW02	17.237		CCCGACTGGCGAATCACCAAGACACCCAGTAACAATCTGAATATTCGGAATCAAGGACGC[A/G]TCTTCTCGATCCAACTTCTCTATTTCATGCTCCTCCTCCTCTTCATTTCCACCACGATTC
		gg9463_1154	SMFL31N20W	C	G		-	-		EW04	58.922		AGCCTCTATCATATATGTGGCAGAGACAGGTCGATGATCTGAAAACTTAAGTTCAGATCT[C/G]CCGTAATGCACTAGCCTTATTCCCTTCCCAAAGGATAGGATTCTATCACACCTGAGAAAC
		gg9478_304	FKO03-01.8169.C1	A	G		LW12	103.875		EW12	100.923		TGTTTCCTCGAACACCTAAAGCANCATTTTTCTCCGAGATACAAAATATAGCTAGATGT[A/G]CTCCTTATTTCCAACTAGCTAGCTTTTTTTCTCNTTTNNNNNNAGTCTAAGNTGNTTTNT
		gg9527_1133	FKO03-01.7215.C2	T	C		-	-		EW02	88.644		TCCACTCAATCAAGTACTCCATTCCTTTCCCGCCTTCAATTGCTCGACTCCCAATGATTT[T/C]GTTAACTTCTCCGTACGTTTCGTCGGCATCATAATCTTCAAATTGTTCTCCTCCTCCTGC
		gg9544_252	FKO03-01.8345.C1	C	G		LW06	99.567		EW06	113.111		ATGAAAAGATGTGACAACCAAGAGCGTCTTTCAAACAAATTAGAAATTCCGATAAGCATG[C/G]TTATTCATTGAATGTGAATGAAGGAATGGCTGGATATATACTAACAAGGGAAATGACGA
		gg9571_666	FKO03-01.2994.C1	A	G		LW05	19.981		-	-		TCTCCAACATTAATAGAAGTTCCTTGTCCAGGAATAGCAGCTGCTTCTTGTGCAGCCAGA[A/G]CTTTCCTGCTTACAATTTGATATATGTCCAATAAAATTGTCTGGAAGGCTTTCTCAACG
		gg9578_1873	FKO03-01.4316.C2	A	T		LW11	2.736		EW11	2.36		GATATCAACAGTTCAGAAAGAAGAAGATAGGAATTTGCAATTGCCAGTTCAGGGTCCTGC[A/T]TGTAATTCTTCAGATCACTTTGTTGGTTGGCACACCTTTGATACGTCTAAGTACGTGGAG
		gg9592_648	FKO03-01.4143.C1	T	G		-	-		EW01	117.447		TTGGAAACAGGGAGGGCCGGCTGTACTCCTTAGTACTAGGAAGTACTAGCCTTCTGTAC[T/G]ATGCCTATTTCTTCTTCTAATCCTTAATCCACATAAATAAGCCATTCCACTAACCATTTG
		gg9659_289	SMFL01O07W	A	C		-	-		EW08	29.537		TAACCCCAGAAAGTTTCACAACGAATATGAAGAATAAAGGAAAGAAGGGAAAAGTCGTCA[A/C]TGGTGAAAATTCCGCCATGGATGGAACTGCTAGAAGCTGTATGGGAGTATATATTAGAGA
		gg9686_1024	FKO03-01.5923.C1	A	G		LW09	1.248		-	-		AATATCCCGGTGAAGTGTCTNTACTCGCACTGGGACCATTGACAAATTTGGCTTTGGTAT[A/G]TCGTATCTTAAAACTTTTGATTTTTACGTTTCCAATTTTGCTTCCGATAATAGAAGTTTC
		gg9747_462	FKO03-01.9989.C3	A	C		-	-		EW10	40.758		CTTGTCACTAGCAATTGGGATATTGGCAAGTGTGCAAATCATTTGCTTTTTCTTTACTCG[A/C]CTTCCTATTATTCATTGCCATTCTTGGCATAGAATGAAGTGATAATATCTCTTCAATGCA
		gg9747_70	FKO03-01.9989.C3	T	C		LW10	36.509		EW10	40.771		TTATGTTACTGAATATAAGTAAATGTTTCTTCGGTACGCTTTAAGATCATCATGCATACA[T/C]TGAGGATATGCATGTTCCTTAATTTNNAGATCACATTCCACTAACTGGAAGATGGTATT
		gg9836_374	FKO03-01.7046.C1	A	G		LW07	0.55		-	-		TACATTTCAGGGCAAACCTGAGACTCGACTACTTTTCTCTTCTTGCAAAGCAGTTGACAG[A/G]TCCACTAAAAGTGCTGCCTAAGGTGGANTATTCATGCTTAACCTGAATTTCGCTGTTTA
		gg9874_201	FKO03-01.2231.C2	A	T		LW09	79.624		EW09	85.074		ATGAAATTATTTCTGTCATGAAATATTTTATTCAAATATGAGACTTTTCGATACGAATAT[A/T]GACTTAATCAGACCCTATCCTAGATATCANATATCGAATAAAAAGAAAGAAGAAAAGA
		gg10008_884	SHT03H21F	A	G		LW08	86.757		EW08	95.816		AAAACGAATGGTACTTTTCGTGCAATGTCATGGCCCGTGGCTAAATCGTGGTCCGCTTC[A/G]AAGCAGATTCAGGCTATGGCGTCCACTCTTGTGGCGCCACGTGGGGGCGAGCCCANTGGG
		gg10025_147	FKO03-01.206.C1	A	G		-	-		EW03	62.014		GTAATAAAGATAAGAACCACAATACATCGTTCTATCATTGTCATAGATTGACCTACGATA[A/G]AGAGAGAGAGTCGAGGACTAGAAAAAGNAATGGTCTAAAAATTAAGAAGAAATTTGNATT
		gg10084_721	FKO03-01.2009.C1	T	C		LW03	44.158		-	-		TACCTAACTGACCACAGGCAGCCATTTGATCATCTCCTCTACTCCATCGAAAAAGCACGA[T/C]ACATCCTGCTTCAGCAAGAATATTTCTGAACTCGATTATCTTCTCTCTTTTAGTCGGTTT
		gg10116_665	FKO03-01.7293.C1	T	C		LW04	62.118		EW04	76.523		TGAAGACCATCCATCACCATAAATTGCATGTCTTCTGAAGGTTTCCAGTGTCTTTTCCT[T/C]TGGTTAATAAACCANTTATTTATTTGTTTCTGGTCCAATCCTGTCGATTCTGCCAATG
		gg10148_812	FKO03-01.14676.C1	T	C		LW10	109.964		-	-		TAGTTTGTTATTATAGAGTTCTCTCAATTATTCACACCATATACTAAGTGAATCATAT[T/C]TTATCCCCATCAAATCTTTCGATTTCAGCTATGTGGATTTAGAGGCGGCGGAAATT
		gg10158_394	FKO03-01.7953.C1	A	T		LW03	111.456		EW03	116.338		TCATTAAATTTTATTTATGTCATGTAGCTATCAAAATATGAAGAGAAGGGCCTCGTCCAT[A/T]GTAGTTTGTCAAACTACAAGTGCCCCAAAATTGAAACCATCTATTTAGCCTCTCCCT
		gg10256_592	FKO03-01.943.C1	T	C		-	-		EW12	76.87		TTACGAGGAGAAACAGAAGGTTCATGATCTTGCCTCTTTATCTCCCTAGACGTGTG[T/C]GAATGTACATCCGCTGATGATGAAGGCNTTTNNTCTGTCTGAATTGTCTCCTGTTCATGA
		gg10422_1144	FKO03-01.8848.C2	A	C		LW10	9.131		-	-		CACAAGTCCTTAATGTTGCTTGTGGTGGCACACTTTATCAAGATTTAGAGAAAGAATTGT[A/C]CAAGAATCATCAAACCTCCGACNCTTNAGAAATGTTGTCATTGAAGAGCCAAAGCCAGAG
		gg10473_393	MLF01A10C	A	C		LW12	98.124		EW12	95.313		TTGGATAGTGAACNTAAGAATTGTGCTGCAAAGTACTCTAAAGTGTGTTGTTGCAGTAAC[A/C]TCTTGACTGAACAGGAAGTCTCAAAACATTCGTTGTTTCACTGTTTTGTTTGACCTCGAA
		gg10517_525	FKO03-01.10850.C1	A	T		LW03	104.864		EW03	111.797		AGCATCATAGTCGAAAAGTTGAAANATGATNTCATCTCTTACAAAAAAGCATTTACATG[A/T]GCAGGAAGCGATCTCCTCCTTAAACCNCCAAAATGAGATCNAGCCCTCTCCATACACAAC
		gg10613_1421	FKO03-01.3353.C1	T	C		LW09	57.554		EW09	61.064		TCAAATGAAAAATTAAACAAAACCTTATAAACAAGACAAAGTGCATTATAGATTCATGTA[T/C]GTCGCAAGACTTACCTGGTCTGGTGGAGAATCTTCTTCGGTGTCTGCACAAGTTCATAAA
		gg10616_714	FKO03-01.1718.C3	T	G		LW12	9.377		-	-		AGATCGACGGTtcagatcagatcagaTCATCAAAAAAATGCTGACAGAGCTTTTAGAT[T/G]CGGCGAAGTCGAAAACCTCGCAGACGCACACAGATTTGATTGNCGACGAAGAAGAAAACG
		gg10616_814	FKO03-01.1718.C3	C	G		LW12	9.377		-	-		TTGNCGACGAAGAAGAAAACGGACTTGTAATGGAAGCAAAATAACGCCGGCGAAGAACTC[C/G]AGGATTTTCCTGTGAAAAAAGGGTCGGCGGCGAGGGTGGGTGCGTGGGTGGGTGGGTA
		gg10626_1050	FKO03-01.12088.C1	T	C		LW11	81.998		-	-		CCTATGTAAGTTTATAATATGTCATTTTACTATATTGTCCTCATCGAATATTTACTCA[T/C]GCTTGATGTTTATATCAGACCAATAAATACAATATGAGTACGTANATTTGAATCTTTTTA
		gg10626_1264	FKO03-01.12088.C1	T	C		LW11	81.998		-	-		TGAGGTAGTAATAGTGATAACGTCAACGTATATCCTCCCTAAATCTCACTTATGAAATTC[T/C]ACCAAATATGTTAGTGTTGTTGATACGAAAATACCCTTGTTAGAATGTCTATCACGTTTA
		gg10627_355	AE502M17F	T	G		LW04	2.03		EW04	1.339		ATTCTTTACTTACCTAAACCTGGTGACCAGTCAAACGAAGATCAACAAACTGAAATGGAG[T/G]GAGTAGCAATGTGCATGCTATGGCNAGGGTTGACATAGCTATAAGTATAGCTTATATTAA
		gg10631_337	FKO03-01.8073.C1	A	G		LW11	56.756		EW11	57.393		CCAAGTTAATGTTGAAATGGTATCAAGCCAAAGGGAGATCAACTAACATTTTCTTGTCAN[A/G]TTGTCTTTCTTACTTTACCACTATTCCACCTTGNACTANAAGAATATTAATCATAAATTT
		gg10635_109	FKO03-01.9882.C1	T	G		LW02	1.665		-	-		TTGTTGGCAACTGTCTATACTAGATTGATATTGGATTCCTGTTGTGCTGTTGTTTAAG[T/G]TTGACAACATACTGAGATCAATTGATGAAACTAATAATATCTTCCTTTAAAACCACACTC
		gg10650_1052	PST01C12W	A	G		-	-		EW03	66.952		CCAGGTTCTAGTTCGAGCAAGCCCTCTGTTAATACTCCTTCCTCTGTGGGCTTACCTTCG[A/G]ATGACATATGGGCAGATCCTTGCTTCATGTTTGCGGTCAAGACNCTTACCGGTGAAATAC
		gg10651_1560	FKO03-01.732.C1	A	C		LW07	65.665		EW07	71.435		TTACGCTCCTCAGNCCNCATTTGTGGGATTCCACTGGGTATGTTATTGTTGTTGAAGCTT[A/C]CTAGGACTTTTATTTTTGTGGCAACAAGTGATAACCCTTTTCTTGTTCTGTGTTTGTTGA
		gg10687_1845	CHX02I06W	T	C		LW08	2.372		EW08	2.558		GCTCATAAGAAGAAAGAATCTTCTGAAGAAGCAATTCTTGATTCTCAAAAGTGGAACCTG[T/C]AGAGTGGAAGTGTTCTCTAAGTTGCTTTGTGTGTTCAATACCTTGAGTTAGCTCATTGAT
		gg10687_668	CHX02I06W	A	G		LW08	2.372		-	-		TGATATTGAGAAGTAGTTTGATTCAGGGGTTGTAGGAGAGATAAAGGACGGTGAATAGCC[A/G]TTACCAATCAGATTTTCATCAACATGGGAAATCTGGAAATGCCGATTATCGTCTGTCAAA
		gg10779_1541	FKO03-01.879.C1	A	G		LW09	19.127		-	-		GAATTTCACTCTTAACATTTGTATGTTTTATTACAACTTTTTCACTTGGGCTAAAATGT[A/G]TTACTACTCTTCTTTCTAAGTGCTGCTCTGCAAGAAGTCTTTCTAAATTGTTCAGTGTTG
		gg10811_809	FKO03-01.9896.C1	A	C		LW02	6.478		EW02	9.511		TGAAGTTGTTGGATGACCTTCTGAGAGTGCATCTCTCATCTTTTGAGCCTTCAACTGAG[A/C]GGATCGAAGCTTATTCATAATCTTATCCATAGATGCTGACCTCTTCTTTGATAGTTTCAC
		gg10850_760	FKO03-01.555.C1	A	G		LW05	83.539		-	-		ATTTTTTTTCTCCTTTCACATAAGTTTCTGCAGGAGGATGTGCAGGGAATGCTCCGATA[A/G]TCTTCTGCAATCTGGTGCTCTGTCAGCACTAAGCTCAAGTTTTCTGCAGGACAGAATGA
		gg10862_296	FKO03-01.5985.C1	A	G		LW02	1.309		-	-		TTCTCTGCATCCNCGGAAGATGTTCTGCGTTCATTGAGAGTTGTTGGCTTTGTTCTCCAC[A/G]TTCGCGGAAGGACCTCATCACAGAAGGTTAATTCCTAGCAACTTGAAGTCCTTCAAAAT
		gg10970_811	FKO03-01.2170.C1	A	T		LW11	13.981		EW11	17.008		AANNTGTCTGGTACTGTTAGTGGGGTTCTTTTCCCCTTTCTGTTCTTTGTGTTATTTATG[A/T]GTACTCATGCTGCCCCAATTTCCCAAGTAAGTTTTTTTTGTCTCTTTTTATCTCTCAA
		gg11002_597	FKO03-01.10816.C1	A	G		-	-		EW01	0.783		TCAGATTTTCACTATCTGTTTCAAACAGAAAAACAAAACACATACACACACACACATTA[A/G]AAAGAAATCACTATTTGCTAGCTCCACCATTGTTCTTGGGATTTTTTTTAATTGATCTT
		gg11020_217	FKO03-01.2278.C2	T	C		-	-		EW08	98.417		AACATAAGGTAGAGAGGAGTGGGCGAGCCTGGTGCACTAAAGCCCGGGAAGGACCGACCA[T/C]AAGGGTCTTTTTTATCAGTTACTCCAAGGCTATAATGAATGGAGGAGTAATACACTAAAT
		gg11029_587	SMFL17L13W	A	C		LW07	87.271		EW07	92.031		GCAACGTCTCNCTGAAAAAACACCTAAACCATCCTCCTCCGCCGCCGGAACCTCCGGAA[A/C]CGCTGTTTTCACCGAACTTCCGGTGAATCTCCGGTGAGTTTTTGAGAAGATCGATTTTN
		gg11064_445	FKO03-01.6185.C2	A	C		LW05	89.855		EW05	84.334		CAAGCTGATCGAGGAATTTTAGCATTTTCAGGTAACTGACAGGAACAAAATCAAAGACG[A/C]GAATGAAAANGGTGTATAACATTCACATGAAACATAAACAAAGATGCATATATAAAAN
		gg11147_284	FKO03-01.9714.C1	T	G		LW01	86.414		EW01	92.61		CTATATAATTGTCTGGAATTTACAATCTAAACTGTTGGTGCAAGGTTGTGAACATATTT[T/G]CCAAGTATAGGGACATAATGATAGAGGAGAAGATGGCAGTACAGAAAGGATTATTGCCAC
		gg11150_782	FKO03-01.9977.C1	A	G		LW07	86.089		EW07	91.241		GAAGCAGCTGATTCCAATTGTTGAGTTGCCAACTTAAACGTCCAATGAAATGCGACCC[A/G]ATATCAAAGCCTTCAGCAATTACAGGNGATGCTAGTACTTTGCTGAAGCAGTGAAGCCCA
		gg11164_885	SMFL04A17W	T	G		LW02	64.021		EW02	67.661		CTTCTTTAAAGGGCAACTTCGTCTAACTAGCATGGTTAAGAAAATCCTAGTCATGGAGAT[T/G]TCACAATTATTGAAGAATTGTAGGGGGCATCAGCTATTTATTAGTAGGAATGTAAT
		gg11195_896	FKO03-01.3132.C1	T	C		LW01	101.364		EW01	106.066		ACAGTGTANTACATATCTAGGAGAAAGCAACAAAAAGTGTTTCATGTCCCCTTGAAATT[T/C]GTCAGCACTTTTGAGAAGCAGTAGAATGTAGTAGGTACTTAACATGATTGACGACAATCT
		gg11205_602	SMFL27M22F	A	T		LW11	11.241		EW11	15.239		ATTTTCCGGCAAGCTAACGCCGGCAACTTAATGGACTTAACGGAGCCGATGAGTAGCTCA[A/T]TTTCGCTGGAAACAGTCGTCGACGGCCGANTCGTTTGAGATCCGATCGCCGGCGAAAGCG
		gg11214_1283	FKO03-01.21879.C1	T	G		-	-		EW12	27.715		TGGCCTCCGCTGGCAACTGGCAAGCACTCCAACTGTGNGAATGCACATCTAGACACCTTA[T/G]CTGAGTCTCAATTGATGACTGAACACTCCCAATTCGTCCCNACTGTCTCATGTGAATACC
		gg11266_374	FKO03-01.11480.C1	T	C		LW04	32.52		-	-		TTTCCATTTACTTTTTAGATTGAGCTCGTCATACCAAACTTGCTGGATGTAATTTGAAA[T/C]GTATTGTATAGAAGCTAGGATTTACCCGTGCCCACCTCCCCGCATGTAAATATAGAGAA
		gg11289_189	FKO03-01.5700.C1	A	T		-	-		EW02	88.644		AATAATTCATATTTTTCCCCAATAATTTAAATTCGGGGAGAGGGGAAATGGCAATATGGC[A/T]TAGTCAAAAAATGGTCATTTCATGAAACATGACACATTTCTTCAAGTATATTCAAAAT
		gg11292_537	FKO03-01.12006.C1	A	T		LW04	27.618		EW04	25.005		CAGTCTTCATTCCTATTTATTGCACAGGTAAAAATTGGTCTTAGGGTTCTTACTCGTCC[A/T]GTTCCAGACCAACTACCCACAGTTTATCGAACTCTTGGTGAAAACTACAATGAAAGGGT
		gg11347_2201	FKO03-01.1419.C2	T	G		-	-		EW03	125.062		ATAGAAAATAGTTTTCGTGCATAAAAGAAAAAAGGCTCCAAAAATTGTTCAGAGTT[T/G]AGTGTTTGGGGGTATTGTTGGGTTGAGAACTGAAGATGAATAGACGANGATCGCTGTGGC
		gg11401_660	FKO03-01.2979.C1	A	G		LW05	33.698		-	-		TCGTCTTCAACAGTTGAGTCCTGTTTGCAAAAAGGAAGATTATCCCATCATCCCTAATAA[A/G]CATACAGATCCAATCCAAGGATTATTAACTACTAAGGATTATGAGCATGAAAAAAAGATT
		gg11480_325	FKO03-01.6591.C1	A	G		LW05	44.135		-	-		ATGATTTAATGTTAACAGGAGAAAATAAGTATGAATACCACATAGCTACAACATGATGTT[A/G]AACTTACTTGCATCATTGACCTTGGATTTGNAGTATATGTTGTCTCAATAGTTGATTCTT
		gg11500_460	FKO03-01.11846.C1	A	G		LW06	86.897		-	-		GTTTTACATCTTTTAAAAATAAAATGAATTGGCAAAAAAAGAGAAAGATATCCATAATT[A/G]ACAATCTTAATATTGAACAACGCAAATTTATACATTTACTAACTTTCTAGCTATAAATTT
		gg11550_754	FKO03-01.3225.C2	A	G		-	-		EW12	64.814		GGGGACTGGTGTTGNAAACTGATGATGAGACTGGGAAATTGCAAGGAGTTAAAGTTAGAA[A/G]TTCCGGAGATGATCCGAATGGTAGAACAGAGACTTCCAGAAGGGATTCCGACAACTCTGT
		gg11581_323	PLA06J15C	T	C		-	-		EW09	92.308		CTGTCAAAGAAGGAACGAGAATCGCCAAACCGTTTCTTCTTTCTTTCGGGCAAGCCTAC[T/C]TTCCCGCTAGCTGTGGTATCTCCAGAAGATCTTTTATTCTGACTAGAAGCGCTAGGCAAA
		gg11601_816	FKO03-01.11005.C1	T	C		LW05	33.698		-	-		CCTTGGTAACCAGGGTATAGCATTAGGAAGACCGCCATATTCACCACTTAAAAGAGGTGA[T/C]GAAGCGGAAGAAAGATCAAGGAAGCTGAATCCTGCACTGACATGACAACTCAACATTAAT
		gg11705_859	FKO03-01.10909.C1	T	G		LW08	88.397		EW08	96.695		GAATTGCTACTATCATGACAGATGCATTTGAGGGTGAAGTTTATTTTCGACTACGCGTC[T/G]ATGTCAAACTTTACGAGTGCTGGTAATAATATCTGACGTTGTTGTTGTTATTGTTATTTG
		gg11748_1013	FKO03-01.11353.C1	T	C		LW03	116.339		-	-		ACTGGTAACCAAGTCCTAGCTGATGCGCTCATTATGCAAGGCATATACCTAATTGGATAA[T/C]TAATCCAACGAAATTTGTTATTGTTATGCCTTTCTTTTTTGNTCCAATTGAAGAATCT
		gg11767_356	FKO03-01.12592.C1	A	G		-	-		EW06	62.588		TAGCCACGCATCCACCTTNGCAGCTCAAGTACTTATGCATCGTGTCGCACTGGTTAAGCA[A/G]CATAAATTTGTTGGGAACACAAGATTGACCACTTGATTTGCATAACGAATCACATGATTC
		gg11784_726	YFR03E13W	T	G		LW08	63.106		-	-		TCTTTTTTAGGTTGGTTAAACAGCTGACACTTCATCTCCCAGCAAACTTTCAGGTCTTCC[T/G]CATTTCGAGCTTTGTNCAACTTATCTATAAGATCAGTGAATGCCGCAACATGCTCAGCAG
		gg11918_888	SMFL38H01W	C	G		LW03	100.714		-	-		CCAAGGCAGCTACTTCAAAACCATCCTTAAACATCACCAAAGATGACCTTGCTAATCTCC[C/G]TGTGGAGTCTTTCTCTTCTTATCTCAAAACTGNGGAAGACAACTTCGCGTTTAAGGCT
		gg11979_560	YFR03B18W	A	G		LW04	65.758		EW04	78.698		GTCTTCGACTTCCTCTCCTGCGAATGACAAACTCACAGCGTCACCACATAGGTCTCGGGA[A/G]CATGAAGCAACTCAAATGGGACTAGGCATTGGTACCATCATCAGTGAACATAACCAAAGA
		gg12033_352	FKO03-01.2143.C1	T	C		LW09	91.543		EW09	93.629		AGTTCAATAATTAGTGTTGGAAATCTGTTTTGGTTTCTAGCTGCTGAAGGAAGGGGAG[T/C]TGGGAAAGAAAGCAATAGTGATTCCCGAAAGTGGGTCGATTGCTTTGCCATTAGTTTTAG
		gg12043_721	FKO03-01.6023.C3	A	T		LW09	12.832		-	-		AATTCCTTCATACCCACCACCTCCTCCAGCTACAAAAGCCACCAATGCCCCCTGCACTGG[A/T]CCTAAACTTGGATTATAAGCAGCAGATTCCNCATAACAACCTCTATAAATCTTCCCTTCA
		gg12083_785	FKO03-01.7462.C2	A	T		LW03	92.957		-	-		CTACCAGCTGTGATCGGAGCGTCTTATACCTTTGTTGCACCTACAATTTCGATTATCCT[A/T]TCGGGACGATGGAGTGACCCAGACCCTGTGTCGGTCAGTGTCTTCAGATACAGATTTT
		gg12147_471	FKO03-01.11936.C1	T	C		-	-		EW03	111.571		TGTTTCCTGGACTTCACATCCAAGATCAAATACACAACATATAAGATATCCAGAAAAGAG[T/C]GGGTAGGGTGGGGGTGGTNAGAAGTTTTTAGGAGCTAAGTTCAAGAAATCTTTGNGNCA
		gg12191_419	FKO03-01.4372.C2	T	C		LW12	13.306		-	-		GCAACTCATCACGCTGCTCCTGAAGAATCTTAGCAGCACCCAAAAGCNTNGCAACATGGG[T/C]GTCGTGTCCACAAGAATGCATCTTGCCAGGAATTTTACTCTTGTGCTCCCATTCAACCTC
		gg12206_254	FKO03-01.6738.C1	A	T		LW01	93.132		-	-		GTGAGGTGTAATCCAAAAAANNAACACAGACAGGGAGCAGTAGAGACAGAACATCAAAG[A/T]TTTACCTGGCATTTGCATCCCAAGCCCATTAATGTTGACTTGANGAGGCTTAAAAGGGAA
		gg12330_833	PER03N07C	A	C		LW06	72.507		-	-		GCCCATCNTTTGGCAGCCCCTGCTGCGTAGTTTGCTACTTCTCTCATTTGTATTCTCCA[A/C]TCTGCTGTCACTGAGCTGAAGATATATTTCAAATACTTGACTTGATAGTGCAAAAC
		gg12351_646	FKO03-01.17473.C1	A	G		LW04	87.901		-	-		TTTAAGTTTATGAGAAGGAAAAGGCAACAACAATCNAAACAACAAACGGGTAGAGCATAG[A/G]CAAATCTTACCCCTTTTACTTGAGAAGGAAGAGGTGGTTGTTGAAAGACTCACTANACA
		gg12387_647	FKO03-01.664.C3	A	G		LW12	68.594		EW12	70.046		CTNTTTTTCTTTATCAAAAATTTAAAAAATATAAAGAAAATGTATGATTCAGTGACGGA[A/G]ACANAAATTCTTCTAAAGGTGTTTAAGAATAATTTTTTTGTAAATGAGTTGAATATTAT
		gg12436_637	SMFL02H02W	C	G		-	-		EW03	72.162		CTGGACACTTGAATACATCAATGAATTTTAGGATAATGCATGTACTTCCTATAGCGAAGA[C/G]TGAAGAGCATGTAGATGGAATTCCATAAAGAAAATGACCTTTTATATGTACATCTTTTTC
		gg12487_1848	FKO03-01.9741.C1	T	C		LW06	98.007		EW06	111.1		TCTTGTGTACTTGCTTTAAACAAAAAGCCTCGATAATAAGTCATGTCAATTATATTGAT[T/C]CATCATTGTGTATTTGCTTTAAAGAAAGGCCAATCAAGTATGTTTCCTGT
		gg12594_313	SMFL02P12F	A	G		LW06	31.766		-	-		TCTTGAGCTTCTATGAGTTTAGGAAGACACATGTAAACCCAAAGACAAGAAGGGCTAATA[A/G]TATCAAAGGGAATGACTTGAACTCCCATCTCATTNCCAATATCCACTGCATAGTATGACA
		gg12594_631	SMFL02P12F	T	G		LW06	31.766		-	-		GCACATTGGTACAATGAAGGAGCCGTTNTTGATTGTGAATGGTCTTGAGGAAGGTGATTT[T/G]AAGGCCAGAGAGGCAAAAGAGCTCAGCAAGTTGTAGCATAGAGTTGATTGGGCCTTGGAT
		gg12598_713	FKO03-01.9997.C1	A	C		LW10	31.788		-	-		ATCTGATATAGTNGTTAAGGTAATACTTCATTACTTCTTTTTGTTAGAAGTTGAAGCTGG[A/C]ATTTATCTGGTCTGCATACAAGATTAAATTCTTAGTCTTACAACTTGTGAGTATGAATGT
		gg12636_271	FKO03-01.28760.C1	T	C		LW08	98.407		-	-		TCTACCATGTAGATGTATTTTTTAGTGCTAATAAGTATACATTAATGATACTCTTCAG[T/C]TCCGCAATTGAAAGATCCATTGCATTTTATAGAGAAGCCAGCCAGCGGACACAAACCTGC
		gg12675_403	SMFL32B10W	T	C		LW12	67.96		EW12	68.96		TTTCCAATATCCTTTAATTTGTCACATCTGGCAATCGAAACATATGCAATTATATAACG[T/C]ANAACAATCATCAGTTTCTCTGTTTGGCTGGCTGATAAAGAGTGCCAATCTATTTCTGTG
		gg12733_496	FKO03-01.12265.C1	T	G		LW01	98.323		-	-		AATTACCTTATTAAAATTCTTAACCCCGCCNCTGATGAGTTATGTCATGTTAATTTTGT[T/G]AAATCGAGATATCCAGCTTAAAAATTCTTTCTTCTTGCTTTTGTAAATTATTGTAGT
		gg12814_537	FKO03-01.953.C3	A	C		LW08	97.273		-	-		AGCTTCAATATTTGCTGACAAATCCGTTCAGAGACCAGAACTGTCTATATATTGGGAGGT[A/C]TCTTTTTTTCTGAGGTATAACGCAAACGTTCTTCAGGTGAAAAAGTTCATCTTTGCAAA
		gg12830_357	FKO03-01.423.C1	A	G		LW12	83.422		EW12	84.152		GTACATCACCACCATTCATTCCTCCTCCATTCAGTAAAGAATTTCTCTCTGATGGAAGTT[A/G]CCCTGATACCCAAATGGAATACTACTAGCCTATATTGCTCAGACTCTTTGAAAATGTTGT
		gg12850_742	SMFL02P05W	T	C		LW06	71.874		EW06	81.711		CCATGATCGAAGTCCTTGACCTCGCTTCTTAAGGCCCAAGACATCTATACCTTGAAAAGG[T/C]TGACGACCAGACGTAGGCGACCTATAAGATACTTCTCTAAGGTTTGCTGCTGATGCAGG
		gg12870_430	FKO03-01.5927.C1	A	G		LW11	32.976		-	-		TTCAAACACATCCTAATAATGCATCTCCATAGCCTANAAATCAAAATCTAACCAAACACA[A/G]GAGCAAACAACAACAATCACTACACATATCAACATGTCTTTCAACCGTTTTTCATGTACA
		gg12897_636	SHT07C24C	A	G		LW03	92.957		-	-		AGTCCTGTTGTAAGNCGAGCCAATATATCTCTCTTCTCGCTTNCTGCTTATCTCACTAC[A/G]AAATCCCCATCGTCGAAATTTCTNCCCAATTCAAGACCTCCTCTGCTGAATCTAAATGGT
		gg12956_346	FKO03-01.2265.C2	T	G		LW05	24.901		EW05	24.382		ATACATTTTAACATTTTCCTCCATACCAAACACATCCAAATTCCATACCAAAGCAAAAA[T/G]CAACATAAATTAGCTTACTTGTCACAAATTTCCTTTGGAGTACAATTTTCCTCCAAAGCT
		gg12986_207	FKO03-01.7586.C1	T	C		-	-		EW02	83.684		TATAGGGACAAGATATAAGAAAAAATCAGACAACTTTTTGAAATTCTATTAAGTTAAGCT[T/C]ATGTGCATATTACAGCGACACCTTTCCTTGCATTTGATCCGCTTGTTTTAGTATTTTA
		gg13012_646	FKO03-01.10553.C1	C	G		-	-		EW02	59.118		CCCATTTTCTCTCCGGTTGTTATTTGATTAGCTATATGACTGGTTGTTATTTTGGAATAG[C/G]GCTATAGAGTTGTTTGAATTGATGTTTTTGGGATGCAAAGTTTTTGTTGATACTTTACAT
		gg13016_1060	FKO03-01.3057.C2	T	C		LW01	106.392		-	-		CCTTCAAAATCAAAAGAAAAATAACACTGGAATGGAACTTTTATATTAGTGTAGTGGTA[T/C]ACATAGGGGAATCAGTATGGTAGTCCTAAAATTTGAGGAAAGCCTTTGAATCAATCCAAT
		gg13029_356	FKO03-01.3222.C1	C	G		LW11	40.218		EW11	37.49		GTCCAAATCTTTTGAATATGGTGACAAGTGACCATTGACATTCATTTCTTGGAAATTTCT[C/G]CCTCCTTTGTATATAAAATGACACANTNATTAGACTTCAATTTCTCATNGACATGCAAAT
		gg13048_630	FKO03-01.9133.C1	T	G		LW01	82.388		EW01	90.441		CTCAGCTGAAGCAACAGGTTCTATCCTAACAAAAGTTATAGCTAATCCCATGAGTTATAT[T/G]ATTCAGGTACCGCATGTAAAAGNGCTTCGGAATTGGATTACTCTCNCTGTAATGATATG
		gg13067_560	FKO03-01.3650.C1	C	G		LW01	115.417		-	-		AATGAAAAGCCCNAGCTCTCTCCATCTCGTTGCTGTTTTCTCCGTACTCGTTGTCGCGGC[C/G]GNCGCCGAAGTTTTCTTCCAGGAAAGCTTCGATGGTAATTTTTCTCCTTTTTTGAATTAA
		gg13076_809	FKO03-01.40.C1	A	G		LW01	138.394		-	-		TGTCAACTGAGAATGTGTATGATGTCATACATATGGACCTAGCTGCATAAAACATTGTAT[A/G]GTGTGAATATACCTGCTAGTTTGGCCAGACAATACTCATCAGGGACGTTGCTTTCTACTT
		gg13077_1363	FKO03-01.5167.C2	A	T		LW04	84.744		EW04	96.868		TTGAAAGAAGGGTAAATTCAACTAGTGGCAATCCATAGGCTGATCGCTTAATGGTGGTC[A/T]TTCTAGACAATTGCGTAATTTGGAGAAGGCTTTTGGTGGAGACATTAGAGTGTGTGATCG
		gg13077_879	FKO03-01.5167.C2	T	C		LW04	84.744		EW04	96.868		CCTTGGTTGTATAATCATAAATTATCTCATTTTTTTATTCTTTCACACTTACTGGGATTG[T/C]GCTGTCAAGATGCAAGAGCAGATATAATTTTCTTTTCCTGTTAAATTTCTTTTGAATTTT
		gg13305_212	SMFL11N13F	A	G		LW03	89.934		-	-		AGTATAGAGCATNACAAGTAGGTGCAAAATCAAAACCAATCCCATCTCTCTAACACCAAG[A/G]CGGAAGTATGGCCATCATTAAAGCATACCTTTGTTGAACTTCTTAATCGTTTAACTACTG
		gg13425_832	FKO03-01.6177.C1	A	T		LW07	71.631		EW07	75.998		GCTTCCAGCTTTTCACTTGAGCTGTAGTGAGATGCTGAGCAAATGGGAAGACACGGTTCC[A/T]GTTGGAGGATCACTTGAGATAGACGTATGGCCTGACCTTCAGCAATTAACTTGTGATGTA
		gg13440_1035	SMFL29J09C	T	C		-	-		EW12	67.793		TAAGATGTAATTATTTAGGTAAACTAAGAGAAATCAATGTACCACACAAACAACAACAA[T/C]AACATACCCAGTGGAATCCCACAATATACCATACAAAGGAACAAAAAATGAATATGTAG
		gg13544_342	SMFL32P19W	A	T		LW11	10.664		-	-		ACCTCATCCTATTTATGATGGTTTGTAAACCATTACAAAACACCTAAACTCAACTTCAAT[A/T]TATTAGGTCTAAAAAGGTAAGGGTTCCACCACANAATGTAGATAGCTGCTTCAACTCAGT
		gg13593_513	SMFL01L13W	T	C		LW02	89.415		EW02	91.285		AAGATAGTCTCTTGAGAACCAAAAGGCAAATCCTGGTAGAACACAACATCAGATTCAA[T/C]TGTAGATGTTGTTATGCATATAAAACAAAAAACTCATTAGAACATGCAAGGATGGGAAA
		gg13624_729	FKO03-01.9369.C1	A	G		-	-		EW12	7.603		GACGAATCTTGGCACACTGTTGTACTACACACACGCCTAACNCTTGGAACGTTCTGGAA[A/G]CTTCACCTTGAGGATCAGCCACCACTTCAGGCATTCCGCTATCTCCAGAAGCAGANAGCT
		gg13644_280	FKO03-01.1639.C1	T	C		LW06	32.723		-	-		ATACATTGCAGCCTTAAATGGTATTCTTCCACATATAAGAGGCAATATTCATGCTCTTTT[T/C]GAAGAAAGCATCGGGAACAAGATGAAAAGAGGTTATAGCATCTTAACATAACGGGAGAAA
		gg13752_322	FKO03-01.10394.C1	A	G		LW10	59.601		-	-		GCNGCAATAGAGGTTATNGAGAAGGCTAAGTCTCAGATTGGAGTGCTGAAGGAACTTTAC[A/G]GTCGGCTTTCAGAAATTTTACGTGAATGCCCTGGTCAGTATTACCGGTGAGTGATACTTG
		gg13784_414	FKO03-01.2699.C2	A	G		-	-		EW02	84.589		TCAGTGGCATAAGTAAGAGCTAANGGTTCTTGTTTTGGTTTCTTTCTTTGGCAGTGGGT[A/G]CTTTCACCCAAATATTTCAATTTCCCATTACCAATAACACTTACCATGATTCATATGGGC
		gg13826_286	FKO03-01.2177.C1	T	G		LW09	0.057		-	-		TTGCTGAAGTTCATGATGTGAAGCTATTCTGTTCACAAACACATCCAGAGCTTGACGCC[T/G]CATTTCAATAAATTCTGCACTAAATCGGAACTTCTCTGCAAGAAGNTAGATATAATAATC
		gg13896_959	FKO03-01.10288.C1	C	G		LW07	85.495		EW07	91.241		TACCGACTATGNAAATANGATTTATNATCCTTTNNTTTTAAATCCCATCATAAAGTACCC[C/G]AATCAGTTCTCAAGAATGAAACTCAAAGGAATTGACCAAGGGCCGCACAAGCAANGG
		gg13957_422	FKO03-01.6084.C1	C	G		LW02	82.938		EW02	81.574		TAAATTCTAAATTCATCTCGATTCCGATTTCCAGGAAGCCTTTATGGTCCTTCAGCTGTT[C/G]ACACCATTGGCGGTGGTACTCTGATGATTGGTGGGCCTGCAGGGGAAAGCACGGAGGATT
		gg14084_657	FKO03-01.937.C2	C	G		LW11	94.684		-	-		ACAACAAAAATCTCAGGGATATGAACTATTCCTGTATCGACTAGTCCTTTTACACCGGC[C/G]TTTGTATCATCAAAGGCCTTTAGCCCTTTTGCTCTATTAGTGTCTGCCATTTTTTAT
		gg14129_946	FKO03-01.930.C1	A	T		LW02	0.731		-	-		TGACAACATTGTAAAAGTAACTGAATAGCTGGATTTTAGACCATTAAGTTTTCAGGTGAC[A/T]TGGATTGCATTCTATCTTGGTTTGGCTGTNTGTTATGTTGCTGGNATGCATTTTCAAAT
		gg14183_834	FKO03-01.2101.C1	A	T		LW12	67.96		EW12	68.96		TAGATCTCAATTATATGTGTTTGATTTTATTTTGTCGCAGATAAATAAATTATTATTTG[A/T]ATTTCAGCAATTTAACATCTAAATTTGCTCCAAATTAAATTCATATATTTATATCCAAG
		gg14192_348	SEP04F11F	T	G		-	-		EW01	93.895		CCTAATGTACTTGATAAAACCAATATAGTAATTACTGCTGCTACCTCTGTGCCATGGGA[T/G]GATTTATTCAGTCACATAGTTTGGGCTCCTAGAATGTGGCACAATTGGGGCTTTCCATG
		gg14217_497	AE002I23C	A	T		LW02	1.894		-	-		AATTCGATCTTAAGAGCTTTCCTACAGACAAAAATGCAGCTGCTATGAATCCTGTTGCCG[A/T]TTCCTGTCAATAGGATTACATAGATAAACAGTTGGTTTGTNAATCCAGTTCTTGTAATAA
		gg14265_758	FKO03-01.4283.C2	T	G		LW01	145.092		-	-		CATGTGTTCAGTGGTAGGTTAAAAAAGTCACTTTAAAGTGTATCGTTTCAGCAGT[T/G]TTCATCCCTTGCCATTCAAATATGTGAACATCATTATACTAGGAAGATATTTATCAATT
		gg14269_654	FKO03-01.6146.C3	A	G		-	-		EW11	83.564		TGAACCCAACAAATAAGGTTATCATAGAGCATGGAAGCTGATATCACATTGAAAAAAGCC[A/G]CCATTTGAAGTTGTGTTACTTGCCATTTCTTGCCCATGAAACACATGAACTTTACAAGGA
		gg14347_922	FKO03-01.67.C1	T	C		-	-		EW05	19.606		TTAGAATGATCCTTAACAGATCTGTTAAAGTAGGCAGTAGCTGCATCGATCCTTTACTT[T/C]TATTCATGTTTGCGACATACCTGTACTCCCCAAGCGTATGGTCAGAAAGTAGCTCCTC
		gg14412_274	FKO03-01.5224.C1	T	C		LW01	86.414		EW01	92.61		ACACATGTTCTTTAAGCTGTTGTCATGACAACCTCATCTTCTATTAAAGTCCTCTCGTTC[T/C]CTCCTCCAGTTATGCTTACCTTACCTTATGGCATAGAAGACCATGTTAAGTAAAATGGTT
		gg14591_721	SMFL18O22W	A	G		LW02	70.385		EW02	70.498		TGTGGAGCCCAATTCACTATGTAAGCTCGCTCGTTGCAATTGTCTGTTAGCTNCTTCAC[A/G]AATTGGTGGCTAAACTCTTCTTCCCTTAATAAGTTGGACCTCATGACCCACAAGAATCTG
		gg14592_693	FKO03-01.5500.C2	T	C		LW07	86.089		EW07	91.241		AGCTGAAGTGAAACTCGCCGCCTCCATTTTCTCTCCTTCAAGCTTTCTGGTTCACCAGTG[T/C]AATAAATTATAAGTGTTAATTTAGCTGGAATTCACCAGGAATGGCTATTTTTGACAAT
		gg14625_651	FKO03-01.7727.C1	A	G		LW03	118.018		EW03	127.111		CGATGAAGCTAACGACNTTAAGAATATACAGCAAATGCAAACAATCCTTTAGAATTCCAT[A/G]CATATGAGTATGATGCTTTGTTCACCGACTTCAGTGTCTNTGTTACTGCATGCCTTCCA
		gg14699_258	FKO03-01.7751.C1	T	G		LW08	72.155		-	-		CCCGTGAACTGGATTACGACACGGCCCACAAGTTTCTAGCCAAGAGCTTTGTTAATGGAC[T/G]CCATTGGATTGATCCATCAGACGCTTGAACAGTTTGTGGACACAAGACAATTTTTTTT
		gg14699_487	FKO03-01.7751.C1	A	G		LW08	72.155		-	-		TTCTCTCATATTAATCGTTTATCGAAATCCCATATCCGTATTAATGCAAGGTATGCTTTA[A/G]TGAATAGCAAAATTATCCAAAGTACTTNTGTCATCGCCTTATNCCACCATTTTAAGAAGA
		gg14746_786	FKO03-01.1672.C1	A	T		LW02	31.078		EW02	32.161		GACTATATAGGACGGAGAACTTCTCTCTTCTCCATGTATATCAATAAATAGGAGCCCGCA[A/T]ATCACTCGAAGTGAATTTCCTAAAATTGCTATTCCAGCAGCATATACTATAGACAAATGG
		gg15089_766	FKO03-01.23776.C1	T	G		LW05	64.055		EW05	60.382		TTGCTGCCACGTTTAATAATCCTTTTTATCATAAGTTTCAGGCGGAGGATCACGACGATG[T/G]CGGTCAGTCGCCGGTTTCCGGCGCCGGAGATTGTGGACATGCNCCGGAANCAACTCATCA
		gg15094_209	FKO03-01.2295.C1	T	G		LW11	14.539		EW11	17.008		TAATGCTGGTTATGAGCGCCTTGCCGAGTTACAGGTAAAATGCTCATTGCTTCTATAAC[T/G]TCATTCTCTTCTTAGGAAAGACAACATAATGGCCCCTTTTAATCATCTTTCCTCTTTGT
		gg15131_434	ROL03H17F	A	G		LW02	64.654		EW02	67.661		GTACACACTGAAATTTCACACAANTTTATTGTTTCAGTAATGAGCAACTTGACCTCCCCA[A/G]GAAAAGAAGAAAACATAAGAAGGTTGTGTTTTCTTGCATAATCGTACAAATTAAATCGT
		gg15131_649	ROL03H17F	T	G		LW02	64.654		EW02	67.661		TCTCAGTCTTTGTGTCNACCCAAGAGTTGTAAAATTTGATGATATTCTTGTGGTTGAGAG[T/G]TTTAAGCAATTGAACTTCAGAATAAAGACACTGCAAGTCCACTGCATTCCTCAAGAGATC
		gg15282_593	SMFL27K11W	A	C		LW03	109.134		EW03	110.625		ATTCAGGTCACACACATCTACCCATCCAAACTAGGTGACAGTTCACTTCTCAGTGAAAGA[A/C]TTGATCGACCNAGCCAAACTTACTTGAGAGTTTGACTAGCTTTAAGGCAGAACGCTGGAT
		gg15369_679	FKO03-01.2174.C1	A	G		LW09	57.554		EW09	61.052		AATCAGCTACTTCTGCTGCATCACTCCGATCATTGTTGCTACTCGACGAAGGGATTAGNT[A/G]GGTCTGGGAACAATCGGGTTTGGGCAAAACCCGATCCGTGTAATTCTCATCGGGGCCAAG
		gg15661_736	FKO03-01.6913.C1	A	C		LW03	49.931		-	-		AAATACAGTTGGACAACAGAGNAGATAGCAGATGAACAAAATGCAAAACTACAATCTGGG[A/C]GCGCAGCGATGTGCTCGATTGTCATTTAATTTCACTAAANANNCNAAGGCAAAAGAGAAG
		gg15690_319	SMFL26F01C	T	C		LW05	95.446		EW05	88.518		ATTAGAAATCGTTGCCTTCAAATCAGATGAAATGAAAAGTTTCTCATCGTGTGCTTACCT[T/C]CTATCAGTTATTATTTGAGTCTGAAGTATCTTTTGTCATTTCTTAACTGCATTTATAGTG
		gg15700_746	SMFL35F11W	A	T		LW06	5.155		-	-		TTTTTCCACCATAATTGTACTTCTGCTGGAACCCTAGTTCCAATTTACTGTTAATTTCAT[A/T]NAGGGTAGAAAAAGATGGCTCTGGTGATTGAATTTGTTCCCACAAACCAAATTGAGCAAA
		gg15717_150	FKO03-01.7371.C1	T	G		LW03	119.224		EW03	127.949		TTCTTGACTAGTTGGTTCTTTGGTCTGCTATACCAGCAGCAATTGAAGGATATTACTGAT[T/G]ACGAATTGATGTAATCATTTTCATCTTTGTTCTCTAATATCCAGATCCTTTTCAAATTGA
		gg15754_127	FKO03-01.24630.C1	T	C		LW02	0.895		-	-		CCGAGTTAATTAGCTCTTCGTGAAAGAAGACTGAAATGTCAAGATGCTTCTATAATTGAA[T/C]TCACGATCATGCTATTTTCCAAGTTATTGTCTATGAGGTTTTTTATAATCCGCGCCTGT
		gg15993_343	FKO03-01.681.C1	A	T		-	-		EW06	89.129		CACTTTCTGTCCCGGTAATTTATAAATGACCACACTAAGATGTTTCAAATTCCGTGTTA[A/T]GCTTGAAAATATTGTCATCAAGTTCACCTGTTGAATTCAAAACTAAATAACAGTAACAAT
		gg16011_426	FKO03-01.16992.C1	T	G		-	-		EW11	76.067		ACAATAGNGTGNNTCGGATGATGGAAATCAAGCTCCGGGATCAGGATATCAGATGAGTTG[T/G]CTTTTACGATACTTGTCTTACCTGGAAGTGGTTGNAGCGAAGATATATAGTGAGATATAG
		gg16011_461	FKO03-01.16992.C1	A	G		-	-		EW11	76.067		CGGGATCAGGATATCAGATGAGTTGNCTTTTACGATACTTGTCTTACCTGGAAGTGGTTG[A/G]AGCGAAGATATATAGTGAGATATAGTACATGGANNATGGTTCATCAGGACTCTGGGAAAA
		gg16135_1057	FKO03-01.16379.C1	A	G		LW11	81.998		EW11	85.639		ACTTTCGAACTTTGTGACAAATTGAGGACATTAGATGAGCAACAAGACATGCTTTTTATG[A/G]CTATATTGTCTTTAAGACGGATGTGATGGAAAGAAGTGGAAGTAACATTTAGGTTCCGCC
		gg16152_515	FKO03-01.9250.C2	C	G		-	-		EW04	46.973		TCGCACCCACCAGATCGGCGCTCTAGCTCTCGTCATCATCACTTTCNTCCTCACCAGAAT[C/G]TTCGACCAGTCCTTCAATTCCTGTTCCTTCTCAATCCCTACTTCCGGACAATACAGATCC
		gg16152_594	FKO03-01.9250.C2	T	C		-	-		EW04	46.973		TCCTGTTCCTTCTCAATCCCTACTTCCGGACAATACAGATCCAAGAACGACGTCGTACGG[T/C]TCTCCGATTCCGGTGGGTCCATCTTTTGGCCACAACGCGGCTATGGGACCCATCTGTCC
		gg16161_226	LS503C05C	T	C		LW09	83.054		EW09	89.619		CCNTTGTGCATAGCGTCCAGAGAAAGGCCCGACCACAAGGGTCGCAGCTTTACCTTGTTA[T/C]GAAGGACTAAAATAGAGGAACTAATAATATATTACTATAATGAGGAGTCTCCATTTAAAT
		gg16161_302	LS503C05C	T	C		LW09	83.054		EW09	89.57		AGGAACTAATAATATATTACTATAATGAGGAGTCTCCATTTAAATTTTTATTCAACTCCT[T/C]CATCTAATACTATTATTCCCAAAAAGAACNTTGTACAAAGTCAATTTAAGATTAGTGTTC
		gg16300_509	SMFL01E20W	T	C		LW11	75.116		-	-		TGATGTTCTACTAGTTTTTACCGCTGGTCGCCGCACCCTACTAGTAGTACTAACAATCTT[T/C]GGAGGGTCCTTAAGAGATGTTGTGAGCNGANCTTCCAGTTTTGAAGGGTCCAGAGACAGC
		gg16317_1147	FKO03-01.4543.C1	T	C		LW11	60.74		-	-		CATTCTTTTTTTTTNTCAAATTGAAAATTTTATCAACGTATAATAAATGGCGAAGC[T/C]TGATTTCAAGGNTGGTCAGTTCAACACTTTAATTTAGTCTCAAAATTATACATACATACA
		gg16403_974	OVS06B06W	T	C		LW02	81.714		EW02	79.31		ATGATGCAGCCATCCAAGCAACTTATAAGCGAAGAAGTGAACTGGAAATGCTTCATGNCA[T/C]GTCTTGTTATTTCCTAGAGCGGGTAAGAAAATCTCATGTGGTCAATTTGCTAAGTTTGAT
		gg16501_375	FKO03-01.2967.C1	A	G		LW09	3.613		EW09	0.88		TCTTCAATACGACCCAACTGAGCTTGAACTTTTTCCTTAACTTCAAGTTTCTTCTTTTC[A/G]ATCTCTTCTTCTTTAGCTTTAAAAGTTGAAAGTGCAGATTTTGACATTTCTTCATCTT
		gg16516_433	FKO03-01.3386.C1	T	C		-	-		EW10	55.348		ATCTATTCTACTACAGATGCAAATTTAGCATGCAATTAGATAATAGACATTCCTTACTGT[T/C]GAATCTTACGTATCATTGCTGGTCCTTTTACAGGTTTATTTGTCTACTTATAGTAGCA
		gg16586_515	FKO03-01.21413.C1	A	G		LW08	75.25		-	-		TGTTATTCCGTTGTCCTTTCTCTCTGTGGCATCAAATTCAAATGCATTTGAGGTCACACA[A/G]CAGTCGTCAATGGAGCTTTCAGGTTGTTTGAGCACCATTTCTTCAAAAGTGTCTGAAG
		gg16590_327	FKO03-01.5734.C1	T	G		-	-		EW05	61.08		ATTTCTCGACGTGATCCATGGAACAATGAAAGGAAAATTTTTGTATAAAGGAAAAATTTA[T/G]ATATGCGGAAGAGAGAATTTCTAAGGTGCAAAAAGGAGATGACAAGGGAGTGAATTT
		gg16629_419	SMFL17A24W	C	G		LW02	60.005		EW02	64.082		CAGGTAGGTTTATTATTCGTGCTTTTTGCTATGAACTATGTTTTCTCTCTCTTACTCTAG[C/G]TCTGTTTTCAATTGAATAATTCTTTTGAAACATTTAGTAATTCATTAAATCTCATTTTTA
		gg16742_777	FKO03-01.12019.C3	T	C		LW03	45.932		-	-		AGGATATAACTTGTAACGAGTTCATTGGGAAGGGACTAGCAATAGAAATGGACATGGCC[T/C]ACAGTCAATACTCAATGCCGGAACCAGAGCAACAGTGTGGTAAAAACTAATAAATTTATC
		gg16768_1212	FKO03-01.8201.C1	T	G		LW05	60.587		EW05	57.857		CTTTAGCGTGTCAAGTGATAAATTTCTTTAGGAATTTGAATGTTTCCTTGCAACTACTTC[T/G]TATTTACGTCTCCCTCGGTCCTTTTAACACGTAATTTTTTATAAAAGAATTAATGCAT
		gg16790_467	FKO03-01.7349.C1	T	C		-	-		EW07	28.652		ATTCCAATTTTTGCCATGTTTTACCTCATCTTCTTGGCCTTTACTCCTTCCCCAGTACT[T/C]ATTGATCTTGTGTAAATGTTAGGTTTTCTGAATTTCCTATCGTACTTGGATTTTATCATA
		gg16957_711	FKO03-01.25650.C1	A	G		LW12	103.297		EW12	99.171		ATATGATAATTAACATACCTACTTGGTGCTNAAGCATGCTTAAATCCTTTAGGCAAACA[A/G]CCCCTCACTTCTTTTCCATGAAAAAAAGGACCTTTATTATGATGTTGCATCATCACATA
		gg16960_923	FKO03-01.2814.C4	A	T		LW05	82.237		EW05	74.942		AGCTTGTGGTCATAGATATATTGACTTTGCACAAGTTTTTCTATCATGACCAAATTTAG[A/T]GTTGAGCAGTGTTGCTCGAACTCTTCAAAAATATCAATGGGTGCATGTCAGATTTTCAA
		gg16996_553	FKO03-01.6453.C1	A	G		LW05	37.233		-	-		AAATCCTGAAAGACAGAAACCCAGATNCTTTAATACATGACACAATGCAACCATGGGCA[A/G]CAAAGGTTGCCATTAGCCTCAACATCCCAATAGTAAGATTTTGTATTTCTAGTGTAGCTA
		gg16996_708	FKO03-01.6453.C1	A	G		LW05	37.233		-	-		AGGGGTGGAATTCCCTTTCCCACCTCTCTATCTCAAGGATTATGAGAGACAGATAGAGC[A/G]TCCTTATGAAGTTGATGTGGAGGAAGAAGGTGAGAGGATCATGCTGGTGAATAGCTCTAG
		gg17108_404	FKO03-01.6541.C1	A	T		LW01	36.997		-	-		TTAATGGATCATTTCTTGCTCAACCTTATTTGGTCGAGTCATAATCCAACCTGTTAGAT[A/T]ATTTTGATAGGAACTCATGAACACATTGGGAATATATATCGTTCAATTCGATCGAGCTGG
		gg17144_396	FKO03-01.8855.C1	T	C		LW06	96.833		-	-		GGTTGAAAAACATCTCCTTCTATAAAAACTGAGGAAGATTTAATTTTCACTTGTACATG[T/C]GTTGTAATGGTACACTTGACATTCAATATTGTCAAAGCAGTTTGCGTTTTCTCAGTTT
		gg17175_249	FKO03-01.5538.C2	C	G		-	-		EW11	23.879		TAGTATGCCTTAAAATAAAACATAAACAGGTAAAATATACCGTTTCCAAGTCGAGGACAT[C/G]AAGATCGTTGAAAAAAATTGAATGAGAACATCCACCCAAAATCAGAAGATAGCGATCGGC
		gg17246_632	FKO03-01.6067.C1	A	G		LW02	91.56		EW02	91.285		TTCAATACCAAAATTATCGTAATTTGTAATGGAGAAAGTGGGTGGGTCCTACTTAAAAAG[A/G]TTAGTATTATTGCAAATAAATAATTTACTTGAGATTTGGCCTTTCTCTCGACTTCATACA
		gg17330_461	SHT03O18W	A	G		LW11	0		-	-		TTGTGACAAGTGTCAACTTTAATTTTATAATATGATGTATGCAGGTGTAGAATGTGTTAC[A/G]ATAGACCTTGAAAAAAGTCAAGTAATTGTAAAAGGTGTCAATATTGATCCAGAAAAGCTA
		gg17707_956	FKO03-01.10478.C1	A	G		LW05	46.816		EW05	49.457		ATTAAATTCTTCTCTATTAAACCAGTGAATGTTGCAAGATCGAACCATCTGAACATGAG[A/G]ACCCTGTTGATTCTGCTCCTTGTTAATTGTACCAATGTAATTACAAAAACTTTTGAAAG
		gg17743_536	FKO03-01.5404.C1	T	C		-	-		EW04	83.266		GTTGCTTTTCGCCATTATATTTGGTTTTGAGTTCATGTCTTTTACTTTCTAAAGATTTGA[T/C]GTGAAACTGCCTCAAGAATGGTCAATGCCTTTATTAATTTATTTTCTCCAAGATAAACT
		gg17758_581	SMFL06A18F	A	G		LW09	3.613		EW09	1.093		TCTGTAGCACCTAATGGGTTTCTAAGCTCAGCATTGTCGGGTGGTTTACCGGAATTGATT[A/G]GGAGTGAATCAAATCGTAATTTGGGACTCAGAAATAGTTTGCAGGGTTACACGGATAATA
		gg17941_799	FKO03-01.8785.C1	A	G		LW06	104.837		EW06	120.525		GNTCGTTTTTCCTATTCATGGAGCTTCCCCGGACATGCACACTTTCTGATGTAAATACTC[A/G]GCAAAGATCTTTCTTCAATTCAAGCGTGAATATCTATTTTCTCAAATAGAAATCCTTACA
		gg18009_268	FKO03-01.2622.C1	T	G		LW04	74.301		EW04	86.484		CTATGTTGCTCAGAGTCGTCAAAATACTCGAGGGGTGCGTGTTAGATCCTTCCGAAATAG[T/G]AGAGTAGTATATTAATGGAGGATCTAACACGAGTGTGATCGCGTTTTTGGAGAGTTTGAG
		gg18055_399	FKO03-01.1334.C2	A	G		LW03	6.59		-	-		CATGTATGCCAACCCCCTAAATACCTGAACAAGACTCTGTTTAATATAGCTCAAGTTTA[A/G]GAAGAGAAGTGCTGCCTCAAAAAGGTGTGTCACTTACTTGATACGTGTAAAGCTTAACA
		gg18087_398	FKO03-01.12145.C1	A	G		LW03	104.864		EW03	111.797		TGGGATAGCCTCTCGGCTGCTGATCAGGCAGCTGTTCTATCCCTGTTCAAGAGTTCTAC[A/G]TTGACGGGTAATAAGAACTTTTCTCTGTTGATTGCACATCACAGTTCTGGTCAGCTTCTT
		gg18245_778	FKO03-01.6818.C1	T	C		LW03	3.525		EW03	4.875		AACTTCAGTTTTGGTGGTCNCTGCTTCGTTGAGCTGTACGTTTTCCATTGGATCTGGTAC[T/C]GTGAGGATTGAATAGAAGAGTAAAGAAATGGCTATGAGTCCAACAAATGAAAGGAATTTG
		gg18255_654	FKO03-01.19786.C1	A	G		LW11	17.674		-	-		ATGGTATTACAGGCAGTACCCGGCAATCAGCATTGCTGCAGCTGTTTTATATTATTCT[A/G]TGTTCTTGATGGTCAAGCAGCAGTCGGGCGTGGCAATCNCTTGGCAATTTCCTGCAAGT
		gg18610_411	FKO03-01.537.C1	A	G		LW01	111.747		-	-		ATTTCACTATTTTCTTTTCAATTCAAGTAAAAAAATGGGAGCTCCATCATATTTG[A/G]TTGTTTGTGTTCTTGTTGGAGCTTTTTTCATTTCAATGGCGGCCGCCGGCGACAATGCG
		gg19064_393	FKO03-01.11626.C1	A	G		LW05	33.698		-	-		ATGCTCTACCAAACCCATCTCTTCACCGGGACTATGTTGCAATGTACCATGAAGACAAG[A/G]ATCAGGAACTAAAATAATCTCAGAATCAGAAAGAATTATGGCATTTGCATAAAAGCATAC
		gg19223_199	FKO03-01.24920.C1	A	G		LW09	2.42		-	-		TTAATTCTCACTTAAAAAAATCACATTAATTGGTTTCTTTTATTTTATTTGCTTCTAAT[A/G]ATTGTAGGATTATGTCTGAGGAACATGGATACCAAAGGACTGGAAAGAAGTGTAGAGAG
		gg19290_459	FKO03-01.11601.C1	T	C		LW06	31.545		-	-		TCTCTACGGAAAAGGCGNTAGATCTTAGTCTTGACGGCGTTAACCGGGAATTTTTTGCC[T/C]TTGTCGTCTTCAGAATCCGACGAAGAATCGTGGGCGTAAAACTTATCGTTGACCTTGTC
		gg20026_801	SMFL15H16C	T	C		LW10	25.439		EW10	26.082		CGAGNTATCAGAGTCAGATTCATCTCTATTCTTGATATACTAGATGTTGAGCTACTATGT[T/C]GTGGTTATCATGTTCGATTTGGGCGTCTGGGGTTAGAGTCAGATTCATCTCTTTGATGT
		gg20081_473	FKO03-01.15877.C1	C	G		-	-		EW01	93.895		ACAGGCCAGCGGACCATATATTTGTTTTTTGGGCAGGTCAGCGTCCTGATTGTACGTGTA[C/G]ATATTTANGAACTTAAATTGATTATTAGCCAAAATTTGGATATTATTAGGTACATACT
		gg20159_370	FKO03-01.1813.C2	A	G		LW03	104.429		-	-		CGGTTCAAGTTTCGAAAGAACTCTACTCCGTGCCTCCGTCACGCCGCCTTCTTCAGGC[A/G]TCTCCTTTGGTCGTCGGTGAAATGTTGGCGAAGGATGAGTGTGATGTTTAGCGGTAGNAG
		gg20265_474	FKO03-01.8510.C2	A	G		LW11	13.981		EW11	17.008		ATGGTTATAAAGAAGCAAAATAGAAGGATTGTTCTTCCATTAACAGCAACCCATCACCAG[A/G]ATTTCCATTGATTCCGACCAGCTTCTTCACTGATCTCAAGAAACACAAAAACAACAAC
		gg20281_609	FKO03-01.22402.C1	A	G		LW09	21.71		EW09	15.672		TTACTGTTAGGTCTGTTGATCTTATTTTGGCGCATGCAAAAACGTCGTAGGAGAAGGAGA[A/G]GTTCTGGTTCGGGTCGATTTACTAATTTGTAGCCCTATTCTTGACTTGGTTTGTGTTCTT
		gg20634_92	RBW07N22W	C	G		LW05	83.115		EW05	75.399		AAGTACATCAACTGATAGATCAATTTTTCTAGTTCTAGTGGGACAATATCACGTTGCTGT[C/G]TTTTCTTTTTATCTGTTTTCTTGCATGTACCAATATGTCTCTGCAACCTAATTTCTTTCG
		gg20724_566	FKO03-01.24238.C1	A	C		LW05	95.446		EW05	88.518		AAACCAACAGTTATCCTTTGTCACGAGATGAAATGCAAAGTTTGAAGAAACGTCTTGGCT[A/C]GACGTTATTGCTTTGTATATAAACTACTTTGAGTATGCAGGTTTAACTGAACTCAGTATG
		gg20857_912	FKO03-01.10767.C2	A	C		LW09	8.468		EW09	4.91		TAGCCAAATTTCTGGAACTACAATCACACCATGATCGTTAGCTAGCTCCATTCTACAACA[A/C]CTGTGCCTCAATCTCAAGCAAGCTGCAATGCACTATTATGAATCTTCATTCTCCATGCC
		gg21011_446	CHX02O23W	A	T		LW01	129.692		-	-		AGGTCAATGTGCTACAATTTAATCTTTCTGGCCTAATAATTGTTCTTTTCTGGATTTATC[A/T]AGTCTCTATGTCAACATGTATTCTTCAATATCTGTAAAGGGCATTTTTCATTTCACTAG
		gg21438_699	FKO03-01.1989.C4	A	T		LW09	74.5		EW09	75.792		TAGCTCCTTTACTAATGGTAAGTAACATATACACTGACAGTATAAAAATTATTGAATCAA[A/T]TTTATTGGTGGTGGAGGTAATTATAGTGATCGAAGGGAAGTCAGTTGACACCCCCTTAAT
		gg21676_474	FKO03-01.3088.C1	C	G		LW11	32.976		-	-		ATACCAATGTATCAAAACAGTAAACAGCCATTTCCCTATTTGCAGACACCATCTTCTTTC[C/G]TCCTGCTAAATTCAATCAAATTTCACACAAAACAAGAANCGATCTTTCAATTATCAGT
		gg21814_158	FKO03-01.1639.C11	T	C		LW06	32.723		-	-		GAGTTAACTCTCTCAATTNGTCACTCCTCTCTTCTGCAGTGAGTTCTTGCTTAGCCGTAT[T/C]AGGATCTTCAGTTTCTGGTACTTCTGACCCTCTAACTCTAGGTTCCAACCTAATTATCTG
		gg21896_194	FKO03-01.5055.C1	A	G		LW12	62.76		-	-		AACCCTCTCTCACTTGATGCGAGGATGCCCTTGTGAAAGAAATGTTTTGAGATTGTGATA[A/G]CTAGAATTTTAATGAAATTGAAAATTTAAATATTCAGTGATTCTTTAAGCAGTTGAAAT
		gg21950_493	FKO03-01.18988.C1	A	T		LW09	12.832		-	-		CTTCAAGATTTTGTGCAACTCTGGGATCAAACAGCCTTTCTGTTACACACAATCTCTTAT[A/T]TTCTGTACTAGTAGTTTTTCATCTGCAATTTACTTGGTTACATTATGNTACTATCATTCA
		gg22326_117	SMFL26C11F	A	G		-	-		EW09	76.717		CTACTAAAGACACATAGATAACTAAGATGATAGCCGTACCAATTTCAAATCCACCTTTTG[A/G]TACCATTTCATTGGTCTGAAACCTTTCTTGAGAGTCGATTATCTTATCATACATGGCATT
		gg22534_679	FKO03-01.3406.C2	A	G		LW01	19.324		-	-		TANGGTATTGAATTGGCTAAAGTAATNCAAGAATTGCATTCAATGAATGTCCTGGTTCT[A/G]AACCTTAAGCCAACTAATTTTCTTCTGAATGAACATGACGAATTGTTCCTCGGAGACTTT
		gg22581_104	PLA01A14C	T	G		LW04	8.055		EW04	9.08		AACCATGATCCTTTTTTCTCCCTACTTCCTGAACTTTTCAATTTTGCAAAGCTCTACTCT[T/G]TTAGGTTAGAACTGTCTGACTATGCTTCAAAATGTTCTTTTTTCTGTTTCCATTTCC
		gg22840_430	FKO03-01.179.C1	A	C		LW06	102.926		EW06	119.194		CTCTTCCAGTTGCACAAATGGTCTTCTTTGGTTGACAAGGTTGAAAATTANTCTCCTTCT[A/C]TTCTTACCTGGTCTTTTTTTTGGGTAGCCATTCATCTTCTAGTTGATGTCTTTCCCCAT
		gg22886_192	FKO03-01.21288.C1	T	G		LW08	97.273		-	-		TCGAGTGCTGGAAAATTAATTTCGTTACTAAGGTTTTTTATTATTTTTTCGGGACATTGT[T/G]TACGTGTTAGTGGACGCATACGAAAAGATTGTATAGTTGTCCACATAAAGGCTAAGATT
		gg23028_290	FKO03-01.5353.C1	T	G		-	-		EW07	87.407		GTCCACGCCGCCATCGTGTCGTCTTGTTGTGAGAGCCTACCGGACTGAGTGTGCCAGA[T/G]AGCTCGTAGAATCGAGTAGATGCAAGAAGAAGGGAATGGCCGAAAGACCCAAATGCCC
		gg23066_178	PST02N09F	A	T		LW09	80.206		EW09	87.324		ATCCCACCGATAAAAAGCTTTCCTTGATCTGAATCCATAGGATTTTCCCTGNGAGAT[A/T]GAAGAAGAGAGAAGCGCCGACTTGGGTAATTTTTTTTTTTCAACAAAGGAGAAAATAAG
		gg23130_122	PLA05M02W	A	G		-	-		EW04	11.981		ATGGGCTTGATATGTGGTATAGCTTGCCAAAGTTTGGGCTTATTGCTACTAACATTATT[A/G]ATCAAATGGGACAAAGTGGAAGCCTCAATAAAGAGCAATNAAGAAAAGGAGCCTTTAT
		gg23573_574	FKO03-01.723.C1	T	G		LW10	68.745		-	-		ATGTGTCGAAAGCTAGTTCAGAAAAGAGCCGGTATGCATCTGTCTCTCTGGTGTCCTTT[T/G]GTCAATCTGCATGTTACACTCTGCTTTTGTGTGCATAGTGAACTTTTGGCATTTTA
		gg23684_302	FKO03-01.1379.C4	T	C		LW10	4.064		-	-		TGAACAAAAGTGCAGTTTTGAGACTACTATTTACTGATTGACATGAAAATTGATTCATC[T/C]GCTGGTGCACATACCACCATGACAACGAAAGACTAAAGAAGATAACATTATTACGNCA
		gg23914_526	FKO03-01.2398.C1	A	G		LW12	64.706		-	-		AGTGCCCAAGCTCAAAGCTTGGATGAGCTTTCAAAGAAAGCAATGGAAAAGCTAGTTTTA[A/G]TAGTAGTATTATTGAGGTAGTAATTTGATGATGTAACATGTCTTAGTGGTTGTTTCTAGT
		gg24075_162	FKO03-01.8790.C1	T	C		LW07	23.372		-	-		CATTCAAGGACTAGAAGTATATTCACTATTGTCGCATGGTTTGAGGGTCAGACCCATGGA[T/C]CTGACTCTGATACTATGTTAAATAGACGTTAAATCTAACTCATATCTCTAAAGCTAGCTT
		gg24274_440	SMFL14J18W	T	G		LW10	59.601		EW10	70.622		NGGGANCAGGTTGANCCCTGCAGAGTTAAACCTCACTCGCCATTGANCCAGAGTCTCNTG[T/G]CTCACAACTCGCTTAGTCCCTTCGCAGGCCACCAAATTATTGATCTCCA
		gg24841_528	SMFL27M22F	T	G		LW11	11.241		EW11	14.938		ACATATGTTCAGTAATAATATTATTAGAGAACTTATTAAAAGGAATTGATTATAAGGGGT[T/G]GGATATTTGTCATTCCTTTTCAAATAAATAATATGTATAACTGTTTTAGCATCTTTCACT
		gg25394_240	FKO03-01.16541.C1	A	G		LW10	2.934		-	-		AACCTGGTCATTAACTCAGGGCCAATAGAGATACCAGACATTCAAAGTAGTACGTCGCTC[A/G]TCATCTGCATTGTTTTGATTGTGAGCTCNAATCTTGAAGTAGTCTTNGTACAGAATCCCC
		gg25628_358	FKO03-01.4607.C1	T	G		LW08	80.824		-	-		CATTTACATTTCAAACAAACAAATAATTCTTCCACCATAAACCCTATGATAATTAATTAA[T/G]TAATTACATCAAATCACATAATAAACCTAAATCANCATCTTTTTTTCAACTTTGCTGCTC
		gg26003_273	FKO03-01.2290.C1	A	G		LW11	15.109		EW11	18.32		ACATTTATAATCTGNCAACTTCACTTTTCATGTTTAGGTATGGATGATGAAGATGATGGC[A/G]TATCTCCTCTCCACGAGATGTTGGATGATAAATCANGAATTTCTTACTTCAAGGCGTAC
		gg26712_453	FKO03-01.14713.C1	T	C		-	-		EW04	27.834		GTATCTTCGCGTGGTGGCATTTTTCCTTTGATAGAGCTATGCATTTTGCAAGCAGACTT[T/C]GAGCACGAGAGTATTGAGGTTCAGAGTACACTCATAGGGTCCAAAAGAAGCATTCTGCG
		gg27390_413	FKO03-01.25455.C1	A	G		-	-		EW07	79.509		GATTAAGACAAATTTATCATGAACAGAATATGAAGAAAGTGAACAATTCCGGCACTGCC[A/G]ATACACCACCGGCGCCGGCGCCGATGAGTTGCACGGAAGAAGCGTAAGCTTCTTAAAAA
		gg27557_177	RBW04H08W	A	T		LW09	16.651		EW09	10.243		AGTTTAAGCAGAGGCTCAACATTTCTTGGAAGAGCAACGTAACGATCTATGATAACAGC[A/T]GCTTTCCCTTGTCTGATCAGAGGCAGTGCCCAGTCAACGATACTTGGAGGTGTGCAATCT
		gg28605_899	FKO03-01.702.C3	A	G		LW12	103.297		EW12	99.171		CCCATGTTGATCACCTGAAAGACTGCAACAATAGAAACAAAAACTCTTCNAGTTAGCAT[A/G]CCAACCAACAAGAAAACAGTCCTGATATATGTNAATAAAATCCAAAAGTTTGTGNTCTAT
		gg33338_46	FKO03-01.12700.C1	T	C		LW10	4.064		EW10	3.982		TTTTAAGATTGTTTTGGAGCTATGTTGCTTGGACTCTCTAAGGATG[T/C]GGTTGCACTCGTATCGGACAGTCAAAAAGTGCAATACATTTGAAGGATCCGACATGCACC
		gg34108_215	ROL05D22W	T	C		LW02	44.298		EW02	46.97		GTCTGGTAGTTGCTGAGAAAGTATATTCATTGCGTCTTGATGATGTGCGGTTCAGCAACA[T/C]AAAGTTTTCTGCAGACTTGTGCATTATTGGAATGTCAATCTGTACCTTAAAATGTTAAA
		gg42271_97	FKO03-01.23903.C1	C	G		LW11	21.53		EW11	28.669		TGAAAACCCGAATGATCATATCAAAAAAATAAAATACACAACTTTCCTTAGAAATCAATA[C/G]ATAAACATGCCCAAATTCTTTGCAAATCTTGATGGAGTTCTTGATCATCTAAAAGTCTTT
		gg1893_307	FKO03-01.4951.C1	T	C		LW06	96.243		-	-		AATCATGAGAAAAATGAAACAACAAAAATTTTCATTATACAAATACAGGCTCATTTTCA[T/C]TTCTATTACATTAAATTCAAACGTAGTGAAAANATAAANNCGAAATAAATAATTGAAGNG
		gg1911_1333	FKO03-01.1629.C2	A	T		LW02	44.789		EW02	48.354		CTACTTTTCCTATTCATATACATATCAAGGTGATGACATCACATACTTAGTCTTGAACTC[A/T]ACAGGATTCCTGCAGCAAAAAGATTTATATGCTACGACGAAAGAGTGGAACGTTACATGG
		gg2776_1593	FKO03-01.7360.C1	A	C		LW04	5.632		EW04	7.338		TTCTCAAAATTGCCACAAAAATGTAGAAATATTTCATGTTAATGATAACATTAATCAA[A/C]AAGTCAAAATCACAGTTCTCAAAAACATTTGAATCTGANCTTTTCAGAAAATAAAAGGAG
		gg3596_404	FKO03-01.1269.C1	A	G		LW02	83.543		EW02	81.646		CCCACTCTATAAATAGAAGTCCATTCTTTCAAAGCTCTACACAATTCACTTCCTCTCTTA[A/G]CTCTTTCAAAATATTCTACTTTCTTCAAAGAAATCACCACAATGGCTGTGAAAATGAGCA
		gg4278_400	FKO03-01.11226.C1	T	C		LW04	62.942		-	-		GAAGAGATNGGAATCCTTTTGTCTGCCTTGGGNTTTAACAACAGTACACGCCTATATCT[T/C]GCTTCTCACAAGGTGTCTTAACTACTATATTACTTATTTCTTACAAAGAATGATGTGTT
		gg6735_491	LS503L13W	T	C		LW01	43.263		-	-		TGGTACAATCTGGGCAGCCAACAGGTGTACAATTCTCCATGGCATCAGCTACACCATCTG[T/C]CCCTGCATCGACAGACTCTTCTTCNTCTGTGCCTGCACCAATGGATCGGGTTTAAAATTG
		gg6907_946	FKO03-01.5723.C1	A	G		LW03	43.625		-	-		GCATTACATTAGCCAACTCCAAGTACATATTTGTTGCAAAAGTACACTTTTGAGCTAACT[A/G]ATGAGCATCTTGTACTACAAATTCNTGTAAAACCAGAAATTGTATGAAACTGAAATTGGA
		gg7031_1886	SMFL03L21W	A	G		LW05	66.968		EW05	63.341		ATCATCTCTTCCTCCATACTCCCTTGCCCTTAGGTCGGAGTCAGGATTTTCACTAAGGAG[A/G]TTCAAAATCTGAATAACTGAACACATTAACTAGTTAAAGGGGGTTCGACATCTACTATAT
		gg7708_461	FKO03-01.6318.C3	C	G		LW03	117.523		-	-		ATAAAAGGCAGCACACAGTACTCCAGTACCCGAATATTATGGATCCACATCAGAGACTT[C/G]AAATATAAACACAACTACAAGAATGAAAGAGAGGCCCTTCTTCCTATTGGACAGCAAGCG
		gg7885_535	FKO03-01.9818.C1	T	C		LW02	23.023		EW02	27.826		AAATGTTTCAATGCTACTGCTAGCTATTCTCCAATTTGTTGACTGGATCCTCAGGTGGGC[T/C]GCCTTGTGACCCCGGGAAGTCTGACTCGTTTGATGGGCCTTGAGTATGCAAGCATCCTGA
		gg12298_902	FKO03-01.10739.C1	T	C		-	-		EW01	120.184		CTNGCANTTCTGGGTTTTGTTTCCTTCTTTTTTTGTATTGGGATGGGCGTGTTCATACT[T/C]GTTNTCATGCCCANGCGGGATTGTTTAGCACTGAAGAAGAGCTCAGAGAGGGATATAGAG
		gg13661_331	FKO03-01.6555.C1	T	C		LW08	78.259		-	-		AGAAAAAGGAAGGCGGAAATTTTGTAAAATCCTAAAAAAAGGTATAGAATGTTTCTTC[T/C]AAATGGGGCCTCTACATTAACAGAAATTACNTTATACACACANTAGCAGTCTTCAATNGG
		gg340_2853	FKO03-01.4153.C1	A	G		-	-		EW03	127.111		CNTGGAAACTTTATTTGAGTTGCCTTAGGTCTTCCAAGAAATTATTTGTTATTTCCTCC[A/G]TACCTTCACAAGAAATGAAAGAGGAGTAGTGTTTTTTTACTCCAATAAAATATTAAA
		gg375_380	FKO03-01.5.C6	A	G		LW06	25.473		EW06	38.925		CTCGCCTTGTTAACCATGGTGACAACAGCTTCCAAAATCTCGCCTTTAAAGGGTCG[A/G]AACACAACACACTGATACTTCACNGGGAAGGTAACAAAACCCGTTCCATCACGAATTAT
		gg725_1385	FKO03-01.7531.C1	A	G		LW03	113.199		-	-		GCACTCACAAGAGTCTAACCCGTCTAATATCTTGGGTGTTTCTTGTAATACATGTCACTT[A/G]CAGAAAAATATAGAGAATGTTGAATCGGGATAGGGTAGAGAGGCAAACAAGCAGCAGGTG
		gg743_656	FKO03-01.6952.C1	T	C		LW07	74.344		EW07	82.944		AGATAATANTTTAAAAAGGTCAGATGTCTACAANGNAAAAAGTCCAACATGACAGTGAT[T/C]AAGCAAAATGTCAATAATTGCAACTACACCAACAAAAGTAGAGAACATGTNGACTCTTC
		gg884_295	FKO03-01.15819.C2	C	G		LW02	41.22		-	-		CAACTGATTTTTCTCCCTTTATTCCATGCAAACAGTCCATTACAACATAAATCAAAAACA[C/G]CGTGTGTCACGAATTACAATGTCCAATAATGCAACATTAATCAAAAACAGTAGGACACG
		gg1003_1205	FKO03-01.1691.C8	T	C		LW04	62.635		-	-		GGGCTCAATTCTTATATTCATCAGCACACTAACCTTTTCCATCATTTTATGTTGAACATA[T/C]TCTTTCTGCGGACCTTCCCTTGAAAATGCAACAATCAGCTCTGATATTACACCTTGATCC
		gg1202_1134	FKO03-01.882.C10	A	G		LW10	38.428		-	-		TTTGTCTGGATAGTTTTTGTTGTTTTTCCCAAAAGAAGTTTAGCCGTTATGCATCCTG[A/G]ATGTGGCCTAGTAGTTAGTGAAGTAGTTGAGANCTGTGAGGTGTTTAGGTTCAAATCATC
		gg1207_427	FKO03-01.7007.C6	T	C		LW06	41.458		-	-		TCTATGATTAAAGCCAATGTGGATGACATTTTGGCCAAAAACTAAGATTTATGACACTT[T/C]GTATTAAGAGATCCATGAACTTTGCCAAGATAAGTGGAGGTTTCTCAGTGGGCTTTGCTT
		gg1207_662	FKO03-01.7007.C6	A	G		LW06	43.501		-	-		GCGAAAAATAGTTAGTCAAATAGACATTGCATCTAGGTGCAAGAGAACAACAACAACATA[A/G]CCATCGAATCCCACAAATAGAGTCTGGAAGGATAAAATGTACGTAGTACTTACCACTACC
		gg1274_2922	FKO03-01.6392.C1	T	C		LW05	22.993		-	-		AAGATCATGAAAACTGGGAGGAGTCACTATTGAGTGTCTAAGTGATAGCATCCTGATG[T/C]CTCATCAGTGTTGTCAGAGGCGCTCTTAAGCCCTAAGCGGGGCTCAAAACGTATTGAGC
		gg1447_1297	FKO03-01.10282.C1	T	C		LW02	19.897		EW02	25.659		ATCTCCATCTAGCAGTACANTAGTAGCTTTAATGTCTCTGTGTACAATTTTAAGGCTNGA[T/C]TCCTCATGAAGGAAAGCCAGACCTTTAGCAATCCCAACACAAATCTTGAACCTTGTCGGC
		gg1533_331	FKO03-01.10474.C1	T	C		LW09	79.624		EW09	85.074		AAAACAAGTTTTAAGGATCTTGATAGCAGCAGGAGCAGCTGAGGTTGGCACTCAACGTAG[T/C]GATGGACAGAGAATCAAATGCAAGGGACTTAGTGAAAAAGCANTCGAGTCTTTTCTTGAT
		gg1579_1719	CHX04A03F	A	T		LW01	106.392		-	-		CCCCACTCCTAGGCAGTCGTGAAGACTCCGAAGTCGATATAAATGGTCATGATCTTCCTC[A/T]CCCACCAAGTTTGAGGATGTTACTTACCGCACCAAGTCATAANGTGCATCGGTACTGGCG
		gg1739_362	FKO03-01.5503.C1	T	G		LW09	14.093		EW09	10.243		ATTGTCCATAATTCTCTCCTTTTGGAGCTCAAAGNTTTCACCATGGACATATACTTACG[T/G]ATAATAGGCCATGATTGGTCATACACAATTTTCATTTTGTATGGATTGCTAGGATCTAGC
		gg1870_1503	FKO03-01.351.C1	A	G		LW04	16.241		EW04	17.253		CAAGATTGACTTAAGCACAACCGTGCTTGGTTTCAATATCTCGNTGCCTATCATGATTGC[A/G]CCAACAGCTATGCAGAAAATGGCTCATCCTGAAGGTATGACTNGATTCCTATAAGTCTA
		gg1928_1561	FKO03-01.10118.C1	T	C		LW08	98.407		-	-		ATTTTGGCTCTANCACTAGCTGTAAAGTATCCAGGATCAGTGAAGTCCCTCACTTTAAT[T/C]GCACCGGTAAGGAGGTGAAACAATACTATTAATTACTGTGTAGTATTTAATTTGATGATG
		gg1928_1673	FKO03-01.10118.C1	C	G		LW08	98.407		-	-		TTGATGATGGATGACATTTATTTAATTATATTATGACAGCCATATTTTCCAACACCAAA[C/G]GGAGAACAAGCGACGCAATATATGATGCGAACAGTAGCGCCAAGGCGCGTGTGGCCACNG
		gg1934_918	FKO03-01.5599.C1	T	C		LW04	35.424		-	-		AGAGNNTTTCCATGTTAATTGCCAAGACTCCAGCNACTTGGATGTGGTACTCGGTGTCTA[T/C]GCGATGAATTCACTATGTTCAGCAGGTTTTTGCATCCTCCTAGTTTTCTTTTCGAAACTA
		gg2032_1225	FKO03-01.6233.C1	A	G		LW01	101.364		EW01	105.809		TTTATTCTCATGCTTGCTNATTTTTTGGTCTCTAATTCTTGTTGCCATTTCAAGTGAAGT[A/G]ACCATAATTCATAAAGCACCTCCAGTATTCTAGTCCCTGCCCCCCACCCCCACNCCCCT
		gg2180_1106	FKO03-01.2954.C1	A	G		LW02	44.789		EW02	49.262		GGTCAACTAATGGACAATGTGAGGAGAAGTGATTATGTTTCACAAACCCGAGGAGGCA[A/G]GCGCTCTTTGGCACTCCAATACACCTTGGCTGCTTTCTCTAGCTCCTTAAGAGCTTTC
		gg2225_1481	FKO03-01.6975.C1	T	G		LW05	85.023		EW05	76.295		TTTGCAAAAGGGGCCAAGCAGTTGGTGGTGCAAGAGGCATTGCTGCATTTATAAGGTAAC[T/G]TCAGATTTGGAACATTAATTTGATATCTTCTTGAACAATAAATATAATCTCCCTCTGTTC
		gg2348_2882	FKO03-01.8457.C2	A	G		LW02	5.696		EW02	10.446		GAAGGTAATAAGTGCAAGGATGAGAGATCTAGAGAATATGCTGACAAAACCTAATTATAT[A/G]TATTTAAAGAGTGTCCTTTTGTCTTCAATCAGTATTCTATAAATGCTAGAGAGCATAGGG
		gg2349_1648	FKO03-01.1655.C1	A	G		LW12	3		EW12	5.044		TAGTAAGGTACATGTTTGAATGTTATATCTGAGTTCAAAAGAGACGCAAGTGTGAGCAC[A/G]ATNACTGCCACCCCAGATATGATAACATGAGATACCACATTGTAGAAAATACCAACAGTG
		gg2349_1807	FKO03-01.1655.C1	A	G		LW12	3		EW12	5.044		TCACAATCAGAACAAACCAGGCATACCTTAATACCAATATTTTATTTTTCCTGGAAACTT[A/G]AAGCTTTACACATTAACTTAAAGGATTTGATAGTAAAGGCTTTTAACTAGACATAACAC
		gg2353_380	FKO03-01.5280.C1	T	G		-	-		EW09	1.529		TCAATTTCAATGATAGTTTGCTTAGTAACGAAAATAATCACATTGCTCGTCTATGCCT[T/G]CAGTTCTGTGATTCCATACTTTTACCCNATATATCTTCTCATTCTGCTAATATGGAG
		gg2459_2303	SMFL38I05W	A	T		LW01	8.944		EW01	3.412		TCGCGCCAAAAAATACGCGCTTAATCTGTACATATCAGCTGATCTTTCCTTGTTCAGCAT[A/T]GCCCTTTCTTGAGGAAATGTGAAAATTGCTGTGAAAACTGGAAAAAATCCCCAGAACACC
		gg2786_341	FKO03-01.9471.C1	A	C		LW03	43.625		-	-		TACATATTTCCTTTTACCATATACAACTGATACAGGAGCTATTACATATTCAAACTGTGA[A/C]AACAAACCATCTCAGCTGATTTGAACAAAATTTTCNGTAACTAAGGGAAAACAGAATG
		gg2800_1152	FKO03-01.3346.C2	T	C		LW02	10.118		EW02	13.062		TGCTACTATCTCCCTAGCTATTCTGTAGCCCCTTAATTTGAATTCTTCTAATAAGAAGAA[T/C]AAGGCGATTGTCCAATACACCACGTTATGTACCTATTATATGAACATGCTAGAATTGACA
		gg3050_808	FKO03-01.4766.C2	T	G		LW03	117.523		EW03	125.929		ACAAGCTCAAGTACCTGTTGCTGTTGTGGAGGAGAACATGTCCAATTTAACTNCTGCATC[T/G]GGTGAAGCAAGTGTATCTTCTTCCAACAGAAATGACAATAATAATATCTATCCTCCTCAG
		gg3272_506	FKO03-01.6215.C1	T	C		LW01	145.578		EW01	147.542		GCCGTTGGATATTGTACAGCACTTTGGGCTGTTTCAGTTGCTGAGGGTAGGCTACCNAA[T/C]GTGTCTTATGATCCAGTGAGAAAGGGAAGCCTAGTGAATAGAATATTTGATATTCTGAAT
		gg3573_1712	FKO03-01.563.C1	T	C		LW03	84.109		EW03	87.304		CTTCTAAAGCTACAGAAACAGGCTGGTTGGCTACTGCTTTAAGCAGTGCTCCCTCGTCAT[T/C]TGCAGGAACATCCTCATGTCCGTCGATGGATACCACCGGAGAATTTCTCTGCCAATTTG
		gg3582_3169	FKO03-01.7425.C1	A	T		LW02	72.844		-	-		TGTATGTACCACTCATTGTAACTATTTATTAAGATCAAATTCAATGGACAANTAAATTNC[A/T]CAGAAACTTGAGCTCGATAACCCACTATACTTTCTACCATGTATTTATACAACTAACTCG
		gg3756_1472	FKO03-01.167.C2	A	G		LW03	1.765		EW03	2.674		GGCNATGAACGCACCNCGTGTCTTCTTGTTAGCGTATTCNGACATGATCGTGGCGAATAA[A/G]GGGTAATCGCCTCCGATACCAAATCCAAGCCAAAACCTGAAGAAACATAGCGAGGCNA
		gg4229_2008	FKO03-01.3801.C2	C	G		-	-		EW10	125.298		TAGGGGCTCCTGCATTGACATTTTGCATAAAAATGATGTTCATGATACCAAAAGTCAGT[C/G]CAATATATGGGCATGTTGTACTAATTGTGGGACTCATCATCACAGTTTCGGTATGTAATN
		gg4260_1639	FKO03-01.5930.C1	A	G		LW03	103.198		EW03	103.986		GAAAGAGTATAACAACGATCAAATCGAAGAATTAGCAAATGGATTAGGTATCTGTAAGGG[A/G]ATTTTATTAAGNATAAACGAGAGATTAGGAGTAGGTTTGGTCACGGGAATTTGTAATGGT
		gg4421_105	FKO03-01.5172.C1	A	G		-	-		EW04	76.546		AAACAGTGGTTCAATGAAAAACTGCTCAATTTCGACTATGGTGTTAATATTTTGGGTACA[A/G]CTTGAACTTGTGATGTCTAGATCTGCATCATAAATCCAATGTATCCAACAATAAAA
		gg4475_1247	FKO03-01.1418.C1	A	G		LW03	45.932		-	-		AAAACTGTNCTCCTANCAAAAAATAAAAATAAAATTGCTATTTGTGCATTTTCCCCA[A/G]ATTACACTCGCACTCTGCTAATTGCAAATCTGCTCGTCCATCTTTTGACCCAGGGCGA
		gg4490_1753	FKO03-01.4553.C1	T	C		LW03	105.976		EW03	111.478		TTTCCATCAATATAGAAAATGAATGGATNGAATAAACAATTATACATAGAAGAACTTCAA[T/C]ACAAAATTTAACAATCTCCTTGATGATATTGTTTTTAGTCCACTTGAATCTAGGAACTGT
		gg4562_397	FKO03-01.5483.C2	T	C		LW04	56.342		EW04	65.88		TGATTTTCTAGCAGCTTCGCCANCCAGTTTCTTCCATTCCAAGGCCCTTTCCTTCATCTC[T/C]TTGCCTTTCTCCCCTGTCATCAATTCTCTCACCAGGCTTTCAACTTCCTCCCTTTTCA
		gg4796_139	FKO03-01.712.C1	A	G		LW01	75.667		EW01	86.901		AGGTCAGTAATTTTGTTTCCAATTCCTCCATAGTACTCTTTTATCGAAGCAAGGGAGGAG[A/G]TGATTTCTATTTTTTTAAGCTTTTGGATATCATAGGAGTGAAAGGAAGGCAGTAGAAGAG
		gg4811_2169	FKO03-01.1064.C1	A	G		LW08	82.03		EW08	85.885		GAATGCATAATGTATTTCATCGATTCATACATAAGAAATAAAACATATATCGAAAGACAT[A/G]CCTTCTTACAGCTATACTTGGCCATGACTGAATACAAAGTTATTGATCCAATCAGATTGT
		gg4927_924	FKO03-01.2890.C2	A	G		LW06	31.766		EW06	45.961		AGACCATGAAAATGTGAGTCTNCNTTTATAGATTAGCATTGAATGAGGATTAACTCAAC[A/G]CAATTTGGATGCCTCATTTAGTATAAGTACTTCATACTTTTGCTTATAAAGGAAATC
		gg4944_1074	FKO03-01.5146.C3	T	C		LW05	93.733		EW05	86.477		TAGTGTACATAATCATTACAAAAAAATCAAAAATTAAAAGATTAAATTCTGAATTCGCTT[T/C]TGATACAGGTGCAGCTGGATTTGTTGGTTCCCATTGCTCAATGGCATTAAAGAAGCGTGG
		gg4976_219	FKO03-01.2886.C1	T	C		LW12	7.017		-	-		TGAACCTCTCATCAGCCAATTCCTCACCTCCACTTCCACTAAGTGGTATGTCATCTCCAA[T/C]NGAACTAGAGGCAGAGGCGTTAAGTTCTTCCGCACAAACACCATCAGCACAAACACCGAC
		gg5150_1471	FKO03-01.4375.C2	T	C		LW03	43.625		-	-		GACACGCATTTCAAAAACATTTTAGAAGATTTTAAGTAAGATAGGGTGTATATCGGTAA[T/C]AGAATTGGTAGTTTTTGTGTCAATTGGTTATTGGCAAATTGATAGATAGGATAGCAATTA
		gg5164_1262	FKO03-01.7525.C1	A	G		LW02	85.939		EW02	85.511		ATTTAAATATTCCCCGAAAAAATCCAATATCCCCCTCATCTCCTTGGTCAAGATGCTC[A/G]CAAGGATCAGAAACATACAAAACATCCGTCCTGCATTGTGGCAACAGAAAGCTCTTTCCA
		gg5164_1632	FKO03-01.7525.C1	A	G		LW02	85.939		EW02	85.511		TTGCAACAGCCTTAGGATTCCAATTCAGACGCTGAAAAACCAGAAATATAACTTCTTC[A/G]CTAAGATGTCCTTTTGTACACAAACAACTAGCTGAATGTATGCAGCGATATTGTTTAGTA
		gg5209_690	FKO03-01.7723.C1	A	C		LW11	83.03		EW11	85.639		CGACCCTATCCAACTTGCTTGAGACTGTAGCATAGTTATTATATTGATGGTCTGTCAACA[A/C]CATGCTACATCCGCGTTTCTTAANAGGACAANTGATCAAACTTTCTTGAGCATCAATAT
		gg5344_666	FKO03-01.5625.C1	T	C		-	-		EW11	61.465		GCAAAAGGATCTTCCCTCAGTAGTCGACCAAAATGTTCCAAAAACTTGATGTGATTCTA[T/C]GTACTGTTAAGCCAAAGCAGGGATGCTGCAANTACGACGATCCCTGTCAAGGCANTCGAA
		gg5344_698	FKO03-01.5625.C1	T	C		-	-		EW11	61.465		ATGTTCCAAAAACTTGATGTGATTCTANGTACTGTTAAGCCAAAGCAGGGATGCTGCAA[T/C]TACGACGATCCCTGTCAAGGCANTCGAAACCTTCAACTCTCACTGCTGGATTGTGGCCAA
		gg5384_862	FKO03-01.3296.C1	C	G		LW02	44.789		EW02	49.262		TAACCGATCGGAACAAAGATCATTCCATGGTGAACAAGCTGAGTAATTGCTGTCAACCT[C/G]CAAGTTNAGGTAAAAGTTTCACTTAAAATCTTCAAATCACAATTCAAGCTNNAAATGTGA
		gg5395_888	FKO03-01.4289.C1	A	C		LW09	85.654		-	-		TAACTATAGATATCACATTTTTCCGTAACTTTCATGGTGTAAGCATATTCTGCAACAG[A/C]GAAAGAAGCAAACGTCAATTGAAAAGGAAAGAATGGTTTTATAACAAAGATGAAGATT
		gg5559_714	SMFL15I13C	A	G		LW06	96.243		EW06	109.377		ATCAAGCGGAAAGAGTAAAGCACCTTCCGTTCTAATGCAATTACTCTATTGCGGTTCGAT[A/G]TCCTTCAAGCACTGCAGGCCCGTTTACGGGAAGGAAAATGGATTTTCCTTGAATTCACAG
		gg6049_2826	FKO03-01.6883.C2	A	G		LW07	85.012		EW07	91.241		AACACAAAAAAGGAAGGCATGAAATATAATAAATCCCCTAGAATCACATTCTTATC[A/G]TGTCAATAACCTCAAAATGCACATAAACTAGACCTCTTATCCACAAATCCTCT
		gg6106_486	FKO03-01.3037.C1	T	C		-	-		EW03	125.062		TTCGAATCGGGTCTCTTCTTCTTGGCCCGTTTCTTCTTCTTCGTCCTCTCCCTATCCTTG[T/C]CCTCTTCCACCCTTTCCGCATCAAAACCCGATTCNACCTTATTCGGGGCATCACCCAATT
		gg6442_1067	FKO03-01.5525.C2	T	C		LW11	82.488		-	-		GGCATAACTAGCAAAGTTGTTGCTATGTGACCGGGAGGTCATGAGTTCAAGCTATGGAAA[T/C]AATATCTTGTAGAAATGCAGGGTAAGGCTGCGCACAATTGATCCTTGTGATCCGACCCTT
		gg6442_539	FKO03-01.5525.C2	C	G		LW11	82.488		-	-		AGAACTCTCTTGAAGTTCTACTTATCAGTGNTCCTGAAACAGACAAGGTGAGGTGTTTTT[C/G]TGAACTTGTTAGCTTTTTTTTGTTAATTTGTGAAAAGGGTTTTGAGAAATTATATGAGT
		gg6644_290	SMFL18J23F	T	C		LW09	7.247		-	-		TTTTCATGTTATGATTTTGGTGTTGACAATTGTTCAGTGTCTAAATTCATCTCTTTTGCG[T/C]GTCAACCAGACTCCAGATTCAGCTTGGCGTGAATATGCCAGCAAGGGCGGAGTATATAC
		gg6644_737	SMFL18J23F	T	G		LW09	7.247		-	-		TGAGAGTGTACAATGCGGATTACAGATTTGTAGTTGATATCAATGCTTATCAGATTTCTT[T/G]ACAGATCAGTGGAAACACGANTTGAAGTTTAGAGATTCTTACTATGACTTCAAGCATATA
		gg6737_435	FKO03-01.19985.C2	A	C		LW03	47.662		EW03	54.158		GAAAAATCTATATGGNATCACTGTCCAAAATTTGAATTTCCACAAGTAATCAACTACGA[A/C]ACAAATATCAGAATCATAAAGTCAGGAATCTTCAANAGCATGTAAACTGTGTGAAATTCT
		gg6794_365	FKO03-01.6927.C1	A	C		LW11	32.976		-	-		CTGATTTTTTTTTGTGTTAGATATTTGCATATCTTAGTAAGGGATTTAACACCAGT[A/C]TTTTTGAATTTATAGGCATCAAATTGGAGTTGTGATTGAAAATGAATCCAAAAGGTTTGA
		gg6873_1024	FKO03-01.7064.C1	A	T		LW12	0.621		EW12	0		CCATGCTACTTTTATTTTGCTAATAATTTGGCCATGATAAATTCTTCTGTTAGTCTCTAT[A/T]GATTGGAAATGCGACAAACACTTTAAAGTTTGCTAGTTGATATTCCAGGGCACATAGCCC
		gg6898_298	FKO03-01.7030.C1	C	G		LW04	2.03		EW04	0.444		AATGTTCTGCTACTTGGCTATAAACATGTACAAAAATGCCTGTGCTTTTTCTGCTCCTCT[C/G]TTTTGATGGATGAGAATTAAGGTACTAGGTGTCTGAGATCTTCTTTCTTATCTAAGCAT
		gg6939_316	FKO03-01.6478.C2	A	G		LW08	84.5		EW08	91.749		GCCTCTTATCGATTTCCCAGGAATGGAGTCNCTTATCCTGACGTAATTCCATTACNAAGA[A/G]AACTCGATGCAATCCTAATTTGGTTTGTTAATAATATGCCCGTCCTGTAACACAGGTTTG
		gg7054_539	FKO03-01.4514.C1	T	C		LW10	41.246		-	-		TAGATAGTCCTGAGAAGNGAGACTTCAAGCCGATCCAGCATTGGTAATAATCGTGATCCA[T/C]AAATGGAGATTCAAGTGCCCACGGACAGACTCGGGGTATTAGGCAAGACTCGAACATAAA
		gg7078_1477	SMFL15C22W	T	C		LW04	2.03		EW04	0.444		AATTCAGAGAGTTTGAGTATGAAAGGAACCAGTTTCCTTTCCAAGCACTGGATACATCTG[T/C]TAAGAACTTTTTTATGGATTGTTTCAAACCAATGAATCACCAATGTACCTAAAGAGCAC
		gg7354_716	PED03L16F	A	G		LW06	71.214		EW06	81.258		CATTTAATTATATGGGTTATATAGTTTGAAAAGTTGGTGTTCTGCAACTTGCTGTTAATG[A/G]AAGTTTAATAACTTAATTGTTGGTGTAGGTTTTGTTTGTCATTGTATCGTTCCAATGAGC
		gg7395_320	FKO03-01.3604.C1	A	C		LW06	31.766		EW06	48.279		AAAATGTAGATTTTACGTTTCTCAAACAAANGTTGTCAGGAGAAAGTTGGTAAAATGG[A/C]CATTTTTTGCCATGCCATTAATTATTTTGAATATCTGTTTTTTTCTTTACTCAGAATC
		gg7614_239	FKO03-01.5396.C1	A	G		LW02	21.014		EW02	26.121		TCCATTCTAATTCAGAATTTTCACTCATATTTGACATAGATCAATCACATTATACAAAAT[A/G]AGGTAGCAAAATCTCGTTTATTTAAATATTGGGATAAGTTNTACAGCGAACAACCCTGTG
		gg7655_1678	FKO03-01.23686.C1	A	T		LW02	15.377		EW02	17.689		TTGACATAGTCTTTGTTGTCTGCTTCACAAGCGCGTGTGACCATCCAAAATTGCAAACC[A/T]TGTTCTATATTATAATAATCCTTTCAAATATCCCAACTTGGGATATAAAACCAATTATTT
		gg7808_630	FKO03-01.4426.C1	A	G		LW06	99.567		EW06	113.608		AGACATATACAGTTACGCACGATATAGGTACTGATGAGAAGTTAAACATTGGCGTGTAGT[A/G]ATGGTCACCATATGTAGTCCTCATCATCATCGGAAGCTTCAACATCGGGCTCACTATCTA
		gg8060_972	FKO03-01.6705.C5	A	G		LW05	15.946		-	-		AAAGAGATTCAACGGAGAGATTTAGAGAGAGAAAGAAGATCGGACGGCGAGAGTATAACA[A/G]TATTTTTGTATGAAGAAGATTGGTTAGAGAGACCCTAATTGAGAGAGTGGTNCAAATCTC
		gg8413_1167	FKO03-01.813.C10	T	C		LW04	88.512		-	-		CTTTGGCTACTCATGAAGTGCACTTCTCTATACTCAGAGAGGTTTTACACTCAACTTGTT[T/C]GTGTTCTGTAATTACACATATTAACGTTTTAGTTAGAAATGATTTTGAATAGAAGACTGG
		gg8669_1065	FKO03-01.1658.C2	C	G		LW06	96.243		-	-		AACTTTTGGATCCATCTCGATCCAGTATGTGTAGTTATATTTGGAATACGATTTTGTTAT[C/G]CTTCTGTTTCGATTTGCTTTTGTTGCAACATGTTTATGCTGATTTCAAGTCTTGCAC
		gg8669_1237	FKO03-01.1658.C2	T	C		LW06	96.243		EW06	109.889		GAAGAGAAGGGGTTTTAATGGCATCTGTTACTTGATTCTATCTTTGAATTGCTGAAAGC[T/C]CTCTTGAATTTCAAATGGTGAACACTGGGTATTTGAGAATTCAGAACCAACCACTTGAGT
		gg8986_887	FKO03-01.7469.C1	A	T		LW01	139.701		-	-		CATCCTNCGCAAATAACGATACTTGGGACGAAGGATATCTATGTTATATGTCAGTAACA[A/T]TGGAAAATCAGCAACCATTTCACCCAATTGTCTGAGAGTTATGCCCAGGGAANGAAAATA
		gg9149_779	FKO03-01.11387.C2	T	C		LW12	83.422		EW12	84.152		GGTGCGTTGAATGGGTATATAAACAAGGGGATGTCAAGGCTAAACTTGCTGTTAGTGAT[T/C]GTAACTCCTCATTGGTGCATATATACGATGCAAGAGCTGGTACAAATGATCNTATAATAG
		gg9152_189	FKO03-01.4238.C2	T	G		-	-		EW11	0.085		TTATCAAACAAACAGAAAAAACATCTCCTCAATCCAGCTTTCAGGATTATGCTGGACAT[T/G]ATTTATATCATAGTGTCAATACATTAAAGGGTCAGCATCAGTGATGGATAAGAAGTAT
		gg9177_1468	FKO03-01.7397.C3	A	T		LW03	77.268		-	-		CGGCGAGAGCTGGCATTGGCCGATTGGTTTNCCGGTGTTATTCACCGGAGAAGTCGCCGG[A/T]GTGAGACGAACGGGATATGCGGCAGAAAGAGCTTAAATCACGTTTATATAGGTGTGTTT
		gg9307_621	FKO03-01.11090.C1	T	C		LW07	32.189		-	-		CTGATTGCAAAACTATAGAAACAAAATATAAACCACAGATACAATCCGATAAAAGCATGT[T/C]CATAATTACCCATGCCTAAACTTCTAAGACGCAGAATTAGAATCATCAGAATGACATGGC
		gg9624_1617	FKO03-01.2822.C2	A	C		-	-		EW10	37.165		TGTTTTAGCAGAGGCCTCCATAAATATCAACCCATTTTCCTTGGCAAACTGTTCGCCTTC[A/C]TCTGTGCTTACAGCTCTTCTGTGAGCAAGATCACATTTGTTTCCAATCAGCATTATAC
		gg9624_699	FKO03-01.2822.C2	A	G		LW10	34.054		-	-		ATACCCAACTTTTATTCCATATGACTGCAAAGAGAATAAGAAAAATTTGACTCTTTAGGT[A/G]AGGGAATCGAAACACCACANGACGTAACCAAGCATTAAGCTTTTTGGCAACATCATTTCT
		gg9695_447	FKO03-01.27914.C1	T	C		-	-		EW10	81.448		AGTGCCAAACCAGTCCGGTTTATGCTGCCTCCTGGGGACCAGACCATGGGTCGCTGATAG[T/C]GACTGATGTACCGTTGATTCCATACCATTTGTTACTTGGTTTTATTTGTTACAATGTTCT
		gg9787_509	SEP03L14C	A	G		LW05	98.812		EW05	94.747		AGCAGTCTTGACAGAATTAGAGAAAACAAGACACGATGGACATGTCGCAGAAAACCTAAG[A/G]AGGAACTACCTGACAATGTTAGGTATATGGTATAACTTTGTGCCCTGTGGGCAACTAGGT
		gg9995_887	SMFL21H19W	A	G		LW02	87.095		EW02	85.961		GAATGAAACCCTGTTTTACCTGGATACTACTGTAACTTCCATAACCATCAGCACGTGGA[A/G]GTTCAGTCATACCACCATACCCAGCTGAGTAAGAATGTCCATGTCTTCTAGATACCCNAC
		gg10228_2123	FKO03-01.6293.C1	T	G		LW12	59.995		EW12	61.04		TTCACAACATCTTGTTTTGCAGTAANTACAATTCTATAAACAGTGCATTAAAGATGGCAG[T/G]TCCACCTATGAAATTCTGAGAAATACATTTATTTCCNATTTANGACATGTCTANAGGAT
		gg10243_716	FKO03-01.6589.C1	A	T		LW01	114.597		EW01	116.637		TCAAATCGCAGTGTTGGAATAGAAATTACCTATGTAAGAATTGGATTTGGAGGAAAAACT[A/T]GCGAACCCAGATGTTACAGNGCTTGAAGGTACTGAAAGTAATCTTCTGTTGGAAAATAGA
		gg10558_732	FKO03-01.5538.C1	T	G		-	-		EW11	23.879		CGTCGGAAGTACTAACCTCCAGTTTAGCACATCTTGATCTCTCAGATATAAGTTGACCTT[T/G]AACTGACTGAAGCTCCTGTAATGAAGTAATGNATGTTAATAATTGACGACTACTACCCAA
		gg10611_1070	FKO03-01.176.C1	A	G		-	-		EW10	71.816		AAGGCTCACATATTTCCAGCCCACAATTGAGCCACACCCCACACAGAAAATGTCAACAAC[A/G]GTATGCATTCCAGTCATCATCATCCGGTCTTCTTTTGCTCCTGTTGTGACATTCACGCTG
		gg10658_595	FKO03-01.2859.C2	T	G		LW03	104.429		-	-		GTAACATTTCGCCACTAGATCCCCTTCGTATCTTGACTTGTACTGCAAAAAACAACACAA[T/G]TCCAATCACTTCTAGCACTTCTAAACTACAATTTGTAGATTACAGCATATACTCAAAA
		gg10705_341	FKO03-01.5981.C1	T	C		LW11	16.257		EW11	20.172		GTTTTCCTGTTTTACCTATTTTTCATTAACGTGGATATAATTTGGATGCAGTTTTGCTAT[T/C]GTAACTGTGTTGTACTCCGGAGCAGCTGTGATGGGATATATAATGTTTGGAGACTCAGC
		gg10814_1501	FKO03-01.6992.C1	A	G		-	-		EW09	90.955		GCCAAAATCTTTTTACATCAATTGAAATATTGACTTTTAAATTTTTCAAGAAAATGCAAG[A/G]TATTCTCACAATTTGGGGATGCNTGCATGTCTTTATCACAATTTGGGCTTGTAACCCAAA
		gg10824_198	FKO03-01.18890.C1	A	G		-	-		EW06	15.697		GTGGGNTATGAGGAAGGTAGGATGTACGTNGAGTCACAGACCTTACCCCTACCTTTGTAC[A/G]GTAGAGAAGTGGTTTCTGATAGACCCTCGGCTCAAAAGGCCATACATTCAGTTGGGAAAA
		gg10836_563	FKO03-01.17037.C1	T	C		LW08	74.007		EW08	75.854		TGAGGATCTTATGTTTCCAGTTGAATACTATGATTTTCTCCTTTTGCCCTAAAATGTTTC[T/C]AGTGTAACATGCTTAACACAAGTTGGGACGAGGTTGTCAATAATAGATACCTAGAGAAAT
		gg11314_894	SMFL25F09W	T	C		LW12	12.299		-	-		GGTATCATTCTTCTTCTGATGATACTCGGGGTAAGGAACTAGCCCTCGTGCCCCGAATGN[T/C]AAGAACACAACCAATGATAGCTCGANTATCCTGCCTCTTTGCGTCTCTGAAAGTATCA
		gg11376_355	MLF01A10C	A	G		LW12	98.124		EW12	95.313		TATCTAGATTTATGTCTGGTGCAATTCCTCTAGACAATGTCTGTCATGCACATGTTGTAT[A/G]CAACTATTTTTGTGTTGTTGAAACAACTATTCTTCATCTTTTACCGTTTGGATAGAAAGT
		gg11799_434	FKO03-01.7075.C2	T	G		LW01	1.763		-	-		TCAACACCTGAAAGCCTAAAACGAAAGAAATGTAAGCACTGTTGTCAACAAATGTAACA[T/G]CTAGACAGATTATAATGGAAATAGGATTAAATGATCAGCGTGTCAAAGGAGATCGATCAC
		gg12386_1282	FKO03-01.4394.C1	A	G		-	-		EW10	80.751		GTAATATGGTTCAGGACCCTGAAAAGCAGAAGTTTGCTGAAGAGTTGATAGCTTACAGC[A/G]ATACATTCCTGAAAGAAATATATGGTAGCTTTAAAGGAGATATCGAGAAGCAGGCTGGTA
		gg12386_998	FKO03-01.4394.C1	T	G		-	-		EW10	80.751		ACTCTCTTGTCCCCAAATATTATATGGAAAGTTGAAGAGCGTATCCTTTGCTTCAATCT[T/G]GTTATTTATTTTGTTATACTCTTCCATAGGTGCCTTCTCTAGAACACAACAACAAAGTGA
		gg12597_820	YFR06A11F	T	G		LW12	71.657		-	-		ATCATTGATTGCCTTGAATTGATCTGTTGCAAGTTGGAACAAAAAGTTGAATCAGACTAC[T/G]GAGAATATATATATTCCACGTCGAATGCACTAGGTAAGTATGAAAGGTGTTACTAACCAG
		gg12974_1162	FKO03-01.13813.C2	T	C		LW03	115.366		-	-		GTTCCCTTTATCTAATGATTTATTTACTACAAGACAGTTAAATTCTCTTCTATCTGCTT[T/C]TAGATTCTGGATTCCTCTCTTCAGAAGTGTAATTATGATGTTGNACCTTATTTTT
		gg13092_328	FKO03-01.5763.C1	T	C		LW06	98.012		EW06	111.1		ACTAGGNATGTTACTGAATCTAACAGCAGCAAACTTGCAAGGAAGCAAACATAAATATA[T/C]AAGGAAATGGGACATACTTGGCCATAATAGAACATTTCCNTACCATACATAAAAATTCT
		gg13399_890	FKO03-01.7216.C1	T	G		LW01	131.076		-	-		AGGCACTAAATTTATATATATATTAATTCGTGCGTTATTTTATTATAATTAATATAAACA[T/G]ATAATCCACAAGCCAGTGCTTTCGTAATTTCTTTTTTCAAGTTCTTTTTTGATCTAGGA
		gg13511_199	FKO03-01.18828.C2	A	T		LW08	39.8		-	-		ATCGAAACGATGGATGAATCTGGGAAAAGACCAGCAATTGCTGCAGTTTAGGAATACATT[A/T]ACAAGATCAAAACCAAACAAATGTCCTAGGCAACTCACTAAAGAGACCTTCAACCAAGT
		gg14313_290	FKO03-01.3425.C3	A	G		LW05	96.179		-	-		CACTTACCTGGCACAATCTCAGCCATCCATTTCATTCAACTCAATCCAACGGTTCAACAC[A/G]CACCACTAACGCGTGGCGGGAAGAAGTAACAACGTGGGAAACTTAGAACGTTCACAATTT
		gg14313_786	FKO03-01.3425.C3	A	G		LW05	96.375		-	-		GAAGAAGAAGATGAAATTGCTTAAGGGTTTGTCGAGGAATTTGTCGAATTTGACTGAGAT[A/G]GGATTTGGGTTTGGTTCTGAGAATCTTGGTTTGGTTGATCAAGTTCAAGGGAAGACAAT
		gg14388_504	FKO03-01.1249.C1	A	T		LW03	119.224		EW03	127.949		ATCATGCAGAGAGAAACAGGTTCCTTCCTTTAACATTCACGCTGCAATTCTAACTCACC[A/T]ATCCTAATGAAAAATAACATTCACTCTCTCAACACGTTACAATGGATAGCTGCACAAACA
		gg14410_121	FKO03-01.660.C1	T	G		LW03	44.158		-	-		TTCTCCATCACTAGTGAGTTGTGAAAATAAGCATCCAAATGTAGAAGCAGAAGATCATTG[T/G]ATTTATTGACATTCACATATCATCTCCTTCNACAAAGGAAGAAGACAAACAACACACATC
		gg14584_134	FKO03-01.5811.C1	A	G		LW01	0.589		-	-		TTTTATGTATTTCNTAACTTGAGAGAGGGTACTAATACTAATATCACCCATGATGGAGAG[A/G]CTGCCGGGAAGAAGAAAGCGTACTAATTGTTTTAGCCTTGCATTTTACCTTAAGGTTGTA
		gg15087_1554	FKO03-01.6814.C1	C	G		-	-		EW04	92.219		ATCGTTCAACGAGCTTGTGGCGCTATGGGAGAAACTGATTGGTAAAACTCTCGAGAAAAT[C/G]TATGTTCCAGAGGAGCAAATTCTCAAAGACATCCAAAGTCAGTACTCTTTATCATTAGTT
		gg15213_596	FKO03-01.8087.C1	C	G		LW04	62.942		-	-		AGCAAAGTGGTAACTGATTTTCTGTACCCTCAATAAATTTGTAGAGTAAGCTTTGAGTTG[C/G]AACCTGGAGCAGTTGGTCAAACAACTGATTTTAAGGAATCCAATAAGAGGCTCGAGTGGA
		gg15373_953	SMFL24K04W	T	G		LW07	58.745		EW07	93.172		CTTCTTGATTGATTCAGCTTTCTTTTGGTTTTTATTATGGGTTTTTGAGACGAGG[T/G]TTCTCACGAAACAGCTTCTCTACTTCTACGANNTAGTGGTAAGGTCGTATANTCT
		gg15424_413	FKO03-01.1588.C1	A	C		LW05	66.737		-	-		ATTTTCATACCCCATGTACAAAATCATAAGATTAAAAAATATTTTGACACATTTCACGT[A/C]TTTAAAATTTAAGACCAAAATTCACATATCCTGTTTATTTTTTAAGTTTTGTGTCAAATC
		gg15562_731	FKO03-01.6415.C1	T	C		LW04	35.424		-	-		TTAATTTCTGATCGCACGTGCGCGTTAGGTACTGACCTATTGCTACTCCCACCTCTAAAA[T/C]TTCTGCTACCACCTTGACCTCTAGGACCACCTATTCAAACAGCACAAGATCACAACC
		gg15782_193	FKO03-01.4179.C1	T	C		LW10	4.649		-	-		GGANCAGTAATTTATCATAAGTTCTTTGGGAATTTGAAGGGCCTCTGTAAAATAAGCTCA[T/C]ACCACATCCTCCGATCGGACATACTTTAGAAAATACAGGAAAACAATTAGCATTGTAGAG
		gg16280_721	FKO03-01.272.C1	A	G		-	-		EW04	63		AACAACTCCAAGATCCCTAAAAAATTGCTTTCTATCTTCAAGTTGTTCCAAGGCTNATTC[A/G]AGAAGGATATTGGGCCTCCATGGCCCCANGAAGTGCAAATGAGAGGAGAGGAGCCTATT
		gg16446_1504	FKO03-01.9473.C1	T	C		LW07	65.058		-	-		GATGTAAGTGGTGACGTGGTCCATTGGATTATTGTAAAGTTATTTTCCTCTTGTAATA[T/C]TCGAGACTTCTCTGGGTGGTCTAAGATCTATAGGTCATCGCTTTCGTCANATCTCTATGT
		gg17518_472	FKO03-01.4910.C1	T	C		-	-		EW09	28.21		GCTTGAACGAAATAACAGAGCAAGTATTAGTAACATACATCAAAATAACTTTACGAATTC[T/C]GAGTAGAATATGTTATGTCACACCATGTAGTGCTCTTCATCAACCAGCAAAATCATGCA
		gg17892_561	FKO03-01.10545.C1	C	G		LW01	74.997		-	-		GATATTCTAATTTTTTTAAAAAAATTTTTACAAAAGACATGGGCAAAAAGATATAAC[C/G]TTGCATCTTTCATCCTTGGTCTTGGGAGGTGATCCTTCTAGAGNTGTNTTCAGAGCTTCA
		gg17961_1016	FKO03-01.1224.C2	T	G		LW09	83.641		EW09	90.11		ATGAATAATAGGACATATTGTAATGTATGAATGAGCATGATATGGTGTACTTGTGTGCTA[T/G]AGCTAGCAATGGGGTAAGACGTTCAGTTGCTCCCCGGTAGGGTGGCTTGATGGTAAAAG
		gg20171_398	SMFL33O05W	A	G		LW01	80.576		EW01	90.019		AGGAGTGATTTANNAAGCNTCCATTCCTGTAGGAAATATCTCTGCAGAACACTCTCTTTA[A/G]AATCGTGTTCATCGTCTTCTTCAACTTCTCNTACAACCATTTTCGATTGCTCCTCCATCT
		gg21259_1643	FKO03-01.22445.C1	T	C		LW09	24.673		EW09	17.026		AATCGCCACCGTCAAACCATAACCAAATCAAACTCCCATAGAACTAATAACCATCGTGTT[T/C]GTGATAACTCTACCGTGGAAACCTTCACAGATTTTAGTATGGACGAAGGTGATTCAGAGA
		gg21754_620	FKO03-01.2989.C1	A	T		LW11	91.234		EW11	99.499		TTTATTTAAATCACTATTGCCTAAAATTCTCTTTAATTCTTGTGTCAACCCAAAACTTGC[A/T]GCTGCTCCTGTAGCAAGGAAATAGGAAATAAACTNCACNNNNNNNNTTTTAATCAATA
		gg42881_241	FKO03-01.8129.C3	T	C		LW06	31.766		EW06	47.464		CTTGTTTCTTAATCTTTCTTAAAGTCNAATACTGTCATGTAAAGTAAAAAGGAGGGAATG[T/C]GTTTCTTGGATTTTACTAAGGAAACATTCTTGATGCAGTTGAATTTGAAAAACTAGGT
		*LG: Linkage group

## Sheet: Tab. S7
	Supplementary Table S7. The integrated eggplant DNA marker linkage map LWAE2012.
	The linkage groups are designated as E01–E12 according to Fukuoka et al. (Theor. Appl. Genet. 125, 47–56, 2012). Detailed information on the markers is available in the VegMarks database (http://vegmarks.nivot.affrc.go.jp).
		E01			E02			E03			E04			E05			E06			E07			E08			E09			E10			E11			E12
		Marker	Position (cM)		Marker	Position (cM)		Marker	Position (cM)		Marker	Position (cM)		Marker	Position (cM)		Marker	Position (cM)		Marker	Position (cM)		Marker	Position (cM)		Marker	Position (cM)		Marker	Position (cM)		Marker	Position (cM)		Marker	Position (cM)
		emx10102	0		emxA0502	0		emx30105	0		EMB01H07	0		emh01L14	0		gg7349_201	0		emx70202	0		emi03M03	0		SOL3164	0		gg2530_1048	0		emxB0101	0		SOL8525	0
		gg14584_134	0.59		SOL8178	0.721		gg3756_1472	2.265		emg01B20	0.437		est_rbw03m09	1.736		emx60103	0.895		gg9836_374	0.541		gg4245_340	1.727		gg13826_286	0.054		SOL2039	0.847		gg9152_189	0.076		SOL3042	0.456
		gg11799_434	1.758		eme11C02	1.271		gg18245_778	4.259		SOL4073	1.48		emh21P02	1.944		est_smfl14d04	3.352		SOL7046	0.936		gg4245_494	1.727		SOL7060	0.054		gg4261_395	1.491		gg17330_461	1.512		gg6873_1024	0.736
		SOL7333	1.876		EMA0050	1.572		emx30202	4.366		SOL1054	3.846		SOL7023	9.742		SOL6017	6.85		emx70203	4.446		gg10687_668	2.101		SOL7423	0.054		gg4261_129	1.504		gg9578_1873	3.147		SOL8550	1.204
		SOL3037	2.462		eme11F04	1.878		gg18055_399	7.35		gg6898_298	4.06		emx50104	10.987		gg15700_746	11.116		emf01M06	6.916		gg10687_1845	2.545		SOL8279	0.821		gg25394_240	2.529		gg1192_781	3.147		SOL3049	1.38
		SOL8388	2.858		EMB01L13	1.991		SOL7389	8.605		gg7078_1477	4.06		SOL8266	11.041		SOL7350	11.768		SOL7073	13.397		emg11I04	2.679		gg9686_1024	1.238		emx90202	2.97		SOL7022	4.916		emxC0103	1.594
		gg11002_597	4.255		emk02M14	2.127		emx30302	11.275		est_yfr05c16	4.491		SOL4058	12.383		SOL4115	12.235		emx70103	14.908		emi03C09	5.049		gg19223_199	2.418		gg6241_1119	3.469		SOL8258	5.947		emf01H09	1.649
		emf01N04	4.78		emg11J01	2.127		est_yfr02g22	17.203		emf01K16	4.535		SOL7367	13.255		SOL8256	12.613		emx70301	20.536		est_per02h15	5.05		gg680_1218	2.983		SOL6010	3.629		gg3638_1160	7.829		SOL6152	2.486
		est_ae507f01	4.787		emd01F12	2.145		emi02F16	17.309		gg10627_355	4.538		emx20304	13.729		emx60204	13.093		SOL8148	21.317		SOL4054	5.876		SOL5013	2.983		gg23684_302	3.642		est_ae507n21	7.94		gg2349_1648	4.473
		SOL3133	5.491		est_ovl03g17	2.37		SOL1143	17.787		SOL8179	4.929		emx50204	14.253		gg10824_198	13.415		emxC0402	22.591		emf21I02	10.258		SOL7432	3.563		SOL6012	3.642		SOL6049	8.004		gg2349_1807	4.473
		emx10105	6.659		emd07A07	2.384		est_ovs03e05	18.699		SOL8447	5.007		emx50203	14.253		SOL2095	15.75		emx70305	23.359		SOL4068	10.432		SOL3169	3.609		gg33338_46	3.963		gg9059_766	8.037		gg13624_729	6.745
		gg6968_887	6.909		emh01J03	2.384		emh11E08	23.837		SOL1040	5.437		gg8060_972	16.007		emx60203	19.57		gg16790_467	23.398		emx80203	15.833		gg16501_375	4.028		gg15782_193	4.219		SOL4171	9.474		emxC0202	8.594
		gg2459_2303	7.78		emf11G04	2.386		gg8337_342	30.706		eme05G05	6.603		SOL3193	16.049		SOL3113	19.666		gg6760_830	27.313		SOL8265	17.926		gg17758_581	4.151		emh01E15	4.594		gg8410_1069	10.231		gg4976_219	8.808
		gg482_1058	7.78		est_rot03g01	2.396		emx30601	39.855		gg2776_1593	9.894		gg2497_1724	20.06		emf01A03	21.228		SOL4124	29.29		SOL8140	18.622		gg2353_380	5.26		gg6859_759	7.03		est_smfl17o05	12.25		SOL1182	11.315
		SOL8540	12.131		emf21E07	2.398		emh11M23	42.399		gg7261_1014	9.894		gg9571_666	20.06		emx60301	21.992		gg6697_889	29.456		gg2706_714	19.452		gg6644_290	7.016		SOL6098	7.03		SOL8577	12.548		gg10616_814	11.315
		SOL3161	12.532		emj01H11	2.398		emx21003	42.72		gg22581_104	11.65		emx50304	20.561		emx60304	27.441		emi01I19	30.02		SOL8259	21.421		gg6644_737	7.016		gg10422_1144	8.635		gg13544_342	12.548		gg10616_714	11.315
		emx10201	12.603		SOL1092	2.398		emk01J09	43.177		est_ovs05n01	12.459		gg14347_922	21.535		SOL2083	31.633		SOL1214	30.169		gg105_1488	23.012		SOL8272	7.503		SOL1236	9.871		gg2719_1009	12.548		est_ae004k06	12.836
		gg22534_679	20.073		SOL7122	2.436		emx80604	43.36		gg5419_806	13.513		emx50302	21.803		SOL7123	31.633		gg985_225	30.961		SOL5229	23.89		gg20857_912	8.534		emxA0104	10.211		gg24841_528	13.72		gg4870_166	13.789
		gg1529_1307	20.806		emx61002	2.48		emx50602	43.424		gg8162_1604	13.513		SOL7397	22.4		gg375_380	36.405		emi01L21	31.308		SOL7348	24.474		emx90301	8.861		emxA0105	10.283		gg11205_602	13.858		gg11314_894	14.411
		emx10205	21.664		emg01L21	2.613		SOL7148	43.777		gg23130_122	14.608		gg7426_1302	22.549		emk04H07	40.355		emh03H03	31.318		gg9659_289	24.754		emx90205	8.89		SOL8145	12.885		SOL8552	14.979		gg12191_419	15.479
		emx10304	25.518		emj01C11	2.713		SOL8440	44.293		emx40201	15.393		est_ae505n08	22.68		SOL2079	41.206		SOL8243	31.421		gg7333_120	27.678		est_smfl40f24	10.744		SOL8364	13.388		gg20265_474	16.095		emh11C03	16.221
		est_smfl27i19	25.777		gg14217_497	2.745		SOL8208	44.362		emx40202	16.127		gg1274_2922	23.162		emk03O04	42.23		emf01M12	31.422		gg7333_272	27.678		gg12043_721	12.183		est_chx03d15	14.128		gg10970_811	16.095		SOL4122	17.418
		SOL4025	26.363		SOL6026	3.283		emd01F10	44.614		SOL1057	17.067		gg12956_346	25.58		gg7395_320	42.782		emh21L21	31.566		emg21J23	28.451		gg21950_493	12.183		est_sht03g10	18.25		emxB0109	16.195		SOL4123	17.756
		est_sep05j01	26.533		gg7484_482	3.307		SOL8199	44.614		SOL3202	17.483		SOL3106	27.429		SOL8290	42.782		emh03D11	31.567		emh03B06	28.714		gg1739_362	14.081		gg6411_321	22.451		gg2370_2108	16.349		emxC0205	20.668
		SOL7229	27.605		gg10635_109	3.307		est_smfl17e21	44.617		emx40203	18.095		SOL7056	27.547		SOL3194	42.903		emh04B05	31.567		gg13511_199	29.681		SOL3048	14.429		ecm032	22.581		gg15094_209	16.349		gg905_380	22.308
		SOL7281	31.188		emi06E01	3.464		emg01J09	44.645		emi06D05	19.052		gg5509_1240	27.654		gg5412_571	43.03		emf21M21	31.571		emx80202	29.998		gg27557_177	15.166		SOL4117	23.96		emxB0201	17.237		gg7544_220	22.755
		SOL8240	32.925		est_smfl14i07	3.673		emk04A23	44.894		gg1870_1503	20.348		SOL4035	27.67		gg42881_241	43.03		eme05F08	31.574		gg4270_164	30.888		ecm037	16.06		gg20026_801	25.343		gg26003_273	17.326		emxC0207	23.501
		gg9327_396	38.285		gg10862_296	3.91		emg11I03	44.936		emx40302	20.616		emg11P12	27.762		emk04N11	43.119		emi01C21	31.808		emf01N16	31.181		emf21N06	16.846		emh11B18	27.447		SOL8291	18.056		gg11214_1283	24.244
		est_ped07j13	38.476		gg14129_946	6.356		emi04H17	44.986		gg4119_345	23.655		SOL5157	30.142		emg21I17	43.283		emi06A04	31.81		emg11F21	31.318		gg10779_1541	17.864		emxA0303	28.306		gg10705_341	18.826		SOL6055	25.536
		gg17108_404	38.996		gg15754_127	6.902		SOL4118	45.038		emx40305	24.439		SOL6095	30.212		gg4927_924	43.374		gg9307_621	31.818		emf21A23	31.424		emx90303	18.361		SOL8697	30.806		SSR080	19.502		gg6486_1799	26.97
		emj01K05	40.309		gg3628_1905	6.902		SOL1080	45.067		emf01L14	24.94		gg1036_639	30.629		emg11L19	43.379		SOL7081	31.818		emf01O07	31.702		emx90401	19.186		emg01L20	30.811		gg18255_654	19.815		emxC0302	29.318
		gg2565_495	42.55		SOL7151	7.273		SOL6038	45.151		SOL7452	28.224		SOL2109	30.701		SOL8549	43.394		emf21G11	31.818		eme31F04	31.96		gg53_1814	19.796		gg12598_713	32.961		SOL7008	19.902		emxC0303	30.656
		emx10402	42.594		emh21J05	7.293		gg6907_946	45.157		gg11292_537	29.711		est_smfl06n11	30.725		SOL7337	43.406		gg8781_462	31.818		emh11E04	32.139		est_ls004e10	20.323		gg9624_1617	33.775		emd05B11	20.414		ecm039	31.03
		eme07B04	43.141		emi05C10	7.337		gg3774_727	45.157		gg26712_453	30.623		emx50402	32.129		gg12594_313	43.406		SOL7286	31.818		emf21I04	32.941		gg20281_609	20.433		est_smfl27f19	33.98		gg17175_249	23.055		emxC0403	31.132
		SOL7143	43.59		gg2348_2882	7.93		gg3774_811	45.157		emx40405	31.969		gg11401_660	33.829		eme02B08	43.406		est_smfl23i20	31.818		emi05G09	33.067		emx90403	21.513		emd22G11	34.947		gg10558_732	23.055		SOL8253	35.255
		emf01E10	44.291		emj05M23	8.311		gg5150_1471	45.157		SOL8675	33.627		gg11601_816	33.829		gg12594_631	43.406		emh11O09	31.873		emf01N08	33.105		gg2202_570	22.461		gg9624_699	35.481		gg42271_97	26.028		emh01P10	37.109
		emx10403	44.664		SOL7154	8.809		gg2786_341	45.157		gg11266_374	37.235		gg5289_157	33.829		emf01I12	43.516		emh05B12	31.997		emf11P07	33.194		gg21259_1643	22.461		SOL8204	36.832		SOL2076	32.122		SOL7317	40.881
		SOL2118	44.739		emg21A08	9.051		SOL8169	45.272		gg15562_731	40.268		gg19064_393	33.829		emf21I08	43.55		SOL8681	32.071		SOL4145	33.288		gg4919_1157	22.461		gg9747_462	36.877		gg8965_696	32.696		SOL1218	40.902
		SOL7117	45.586		emd01E11	9.664		est_smfl28o12	45.274		SOL7183	40.268		SOL2119	33.832		emk05B02	43.559		eme12A01	32.276		emj05C16	33.291		est_smfl26k10	23.047		gg9747_70	37.529		SOL7090	33.024		emi06F08	41.343
		gg6735_491	45.633		eme12G04	9.836		emh01F12	45.423		gg1934_918	40.268		SOL7192	33.837		emf01J09	43.561		EMB0022	32.337		eme12F11	33.291		SOL7119	26.14		est_sht03j07	39.636		emxB0303	33.542		SOL2050	42.02
		est_mlf02d02	46.137		gg10811_809	9.853		eme36B11	45.423		emk02D15	40.984		SOL5136	34.41		emf01C03	43.57		emg11D05	32.652		SOL8250	33.356		gg946_434	29.814		emxA0405	40.101		gg12870_430	34.322		SOL4177	42.301
		emx70104	46.251		gg7519_276	10.531		emh01M15	45.451		EMB0028	41.845		gg16996_708	37.36		emf21C11	43.602		emf21M05	32.875		emk02O06	33.59		emx90104	30.99		est_sht05a23	40.42		gg21676_474	34.322		gg5295_875	42.31
		emf11O07	46.609		emd12B05	11.251		est_ovs06m10	45.514		EMB01H09	42.202		gg16996_553	37.36		EMB0027	43.743		emd01B12	32.882		SOL8804	33.865		emd03C01	32.726		gg1202_1134	40.478		gg6794_365	34.322		SOL1056	42.376
		emf21E20	46.634		gg2800_1152	13.137		emf11F18	45.521		emd13A05	42.217		emh05H12	37.975		emg21M05	43.776		est_ae002c05	33.901		est_smfl27d08	33.878		emg21H04	33.653		gg8532_461	41.086		SOL8282	34.649		emxA0802	42.91
		emd05F05	46.636		gg1480_1084	13.189		emh11O01	45.521		emi04F02	42.676		emx41101	39.582		est_per06f10	43.776		emd09F08	34.089		SOL2040	34.045		eme08B05	33.653		gg4805_360	41.796		emf21K08	35.224		est_rot03f23	44.69
		emk01O18	46.648		emd01A03	13.351		gg10084_721	45.623		emi02I08	42.982		SOL6037	40.846		SOL5209	43.799		emh01J23	34.092		emx80603	34.339		gg17518_472	33.75		SOL5183	41.847		eme01D03	37.416		emf11F24	45.613
		emh03H10	46.907		SOL7026	13.857		gg6318_1188	45.623		emd09B01	43.552		SOL8547	41.312		emx60101	43.833		emd01D08	34.667		est_rot01n06	34.394		SOL8377	34.453		SOL5182	41.851		EMB01D10	37.438		emh04E02	46.005
		emf11N03	46.924		emf01G17	14.676		gg5312_113	45.623		emd17D06	43.567		gg2643_1949	41.367		est_per06o01	43.888		gg7865_390	35.635		emx80701	34.436		emx90103	36.604		SOL8578	42.828		gg6052_323	38.865		emk04N01	46.459
		emj01A18	46.925		gg5323_650	15.425		gg14410_121	45.623		gg8458_1123	43.567		SOL3115	41.395		SOL3147	43.904		est_smfl29a23	35.65		emx30304	34.459		est_ae501f13	37.277		gg7054_539	43.45		est_ae001i01	38.865		SOL2049	46.939
		est_chx03j07	47.042		gg9426_204	15.864		emj02C01	45.623		SOL2149	43.567		SOL1026	41.395		emx30504	43.976		emx70503	36.449		emx30204	34.836		gg6528_805	38.287		gg7795_900	44.319		gg13029_356	38.865		emi01G18	46.948
		emh05B02	47.643		gg4798_771	17.218		est_smfl27d13	45.671		gg16152_594	44.666		SOL6088	41.395		emx90805	43.984		eme03H04	37.706		est_ae002c18	35.659		gg1193_197	39.815		eme11F10	47.134		est_per08h21	39.304		SOL7177	46.948
		SOL8459	48.359		SOL7221	17.218		emi03G16	45.938		gg16152_515	44.666		SOL7141	41.462		gg19290_459	43.984		gg6821_711	37.755		gg2749_1006	35.662		SOL3156	40.945		emxA0404	48.818		SOL5238	41.528		EMB01C17	46.948
		SOL5115	49.374		gg4798_177	17.218		emd05F08	46.184		gg6111_950	44.669		SOL6092	41.736		SOL5094	43.997		emf11K21	38.342		emg11D19	35.809		emh05E02	41.196		emxC0102	48.853		SOL8381	41.665		emg01G23	46.948
		emx30805	49.454		SOL8451	17.551		gg4475_1247	47.215		SOL7208	45.275		SOL8350	42.586		emd02B12	44.013		emx70602	38.991		eme08D09	35.81		eme09F11	41.726		gg16516_433	49.616		gg4518_387	41.665		EMB01E02	46.948
		emx50905	49.514		gg7655_1678	18.105		gg16742_777	47.215		eme11G05	45.857		SOL5230	43.482		emg11N23	44.241		SOL5201	39.782		emx80601	36.363		EMB01D09	42.002		SOL3063	51.563		SOL8563	43.143		emk01I14	47
		emx60105	49.527		SOL7464	20.523		est_mlf01e12	47.286		SOL1225	45.868		gg11480_325	44.323		gg21814_158	44.547		emx70604	41.181		EMB01A21	36.783		emh11B19	42.126		emg21C17	52.609		emx10301	45.804		emj02M05	47.007
		gg651_886	59.142		gg6825_945	20.574		emx30103	47.368		emd01C04	46.21		emg21I10	45.113		gg13644_280	44.547		gg24075_162	42.472		emk01F05	37.047		emg11D22	42.545		eme03B08	53.421		gg16317_1147	50.881		est_per01h23	47.047
		emg21F05	60.123		gg3143_861	21.006		emh04G12	47.39		est_sep05k17	46.21		emx91203	45.115		SOL7187	44.552		emx70701	42.567		gg2790_975	37.708		emj02F08	42.555		emd01C11	53.427		gg5344_666	51.096		est_sht03c12	47.187
		SOL5029	61.093		emx20301	22.822		gg6737_435	49.467		eme25C09	46.212		emx41003	45.289		eme01C08	45.193		est_smfl12f23	44.842		emx90701	37.729		EMB0016	42.571		emi02I01	53.739		gg4620_1108	51.218		emi03B14	47.194
		SOL7079	62.078		gg1447_1297	24.252		emxAx105	49.87		emh11I06	46.53		emk04D19	45.821		gg6571_225	45.747		emx70702	47.995		SOL7468	37.893		est_ovs01j17	42.671		emx30605	53.757		emi02C21	51.7		emxA0203	47.379
		emf21P02	62.627		gg7614_239	25.104		emx30701	51.103		emk02E06	46.601		emx20904	45.843		emh21G04	46.593		emh11H03	51.144		emf21H22	37.963		emh01N04	42.963		emf11M07	53.956		gg5344_698	51.818		emh01A10	47.405
		emg11M23	63.309		gg7885_535	26.938		gg15661_736	51.427		emx80602	49.661		emh01I23	46.084		emx60902	47.301		gg15373_953	56.652		est_cpa03j24	38.881		emd18G08	43.101		EMB01I03	54.015		emh11C20	51.94		SOL7124	47.45
		emf21H18	64.775		SOL1091	26.973		emk01C06	53.956		emh11N11	53.659		emx50601	46.242		emf11A03	47.487		SOL7366	59.972		SOL7025	41.234		emf11H23	43.191		emh11L01	54.031		emg21A24	52.793		emg11K04	47.648
		emh21J12	65.272		SOL7296	30.541		emx30802	55.224		emj03E23	54.046		emi02E20	46.384		SOL7434	50.74		SOL2084	59.984		emxA0205	43.24		SOL7319	43.752		emf11B07	54.066		emf01O01	53.276		emxAx104	48.05
		emg11M09	65.844		SOL8460	31.923		SOL3148	56.66		emx10902	55.04		SOL3200	46.707		est_ls503b10	50.848		gg6174_870	59.986		eme12G09	43.445		emi04P17	43.926		emxAx205	58.19		emg11M21	53.86		emx50103	48.086
		emd03E06	66.301		est_smfl13a04	32.141		gg8061_574	56.807		gg9463_1154	55.861		emf01A06	46.762		SOL8165	50.848		gg7714_404	61.189		EMB01O19	43.488		emd18B04	43.926		est_smfl25k17	60.03		emk05B08	54.084		SOL2072	49.188
		emg11K23	66.538		gg14746_786	32.999		gg10025_147	58.313		emf21L13	57.563		SOL8175	46.773		SOL8384	51.112		gg7673_601	63.732		SOL7071	43.64		SOL8607	43.926		emxAx203	60.708		gg10631_337	54.436		emxC0601	53.851
		SOL8557	71.058		est_pla05p09	33.485		emx30501	58.663		gg8918_154	58.532		emh11F10	46.779		SOL7035	51.624		gg5553_262	65.109		emd24G09	43.778		emf11D23	44.097		gg2283_637	62.598		gg906_986	54.527		emxC0603	55.78
		gg4472_544	74.167		emx20402	35.005		gg6426_931	60.87		gg16280_721	59.781		emi04D14	47.048		emj04E17	51.846		gg16446_1504	65.56		emd05D12	44.58		emj01G23	44.584		eme06E06	63.466		SOL5054	54.639		gg10228_2123	57.71
		SOL4059	75.434		gg6197_244	35.168		gg10650_1052	61.686		gg8021_869	59.931		emg11K11	47.172		gg3802_1047	52.281		gg10651_1560	65.628		eme02D12	44.978		emxB0202	48.06		SOL7153	64.102		SOL5055	54.707		SOL7135	58.084
		gg17892_561	76.163		SOL1004	35.955		SOL4087	62.135		SOL8167	61.465		emg11A12	47.172		SOL7352	52.378		gg5595_288	66.343		emd17G11	45.605		SOL8445	48.584		SOL8173	64.404		SOL8608	54.722		emd18C06	58.208
		est_smfl14k04	77.682		emx20403	37.851		est_pla04p01	64.611		SOL1106	61.86		eme30D06	47.475		ecm074	52.747		est_smfl08i20	67.11		EMB01C04	46.256		emd01G01	51.506		gg13752_322	64.434		emxB1002	55.119		EMB01O01	59.433
		gg4796_139	77.706		SOL2105	37.87		gg12436_637	65.677		gg4562_397	62.159		emx50703	47.476		SOL5240	53.208		gg2217_1821	67.952		emh11J10	46.885		emf21N03	52.236		est_ped05e04	64.607		eme01B01	55.119		gg21896_194	60.231
		SOL8278	80.911		SOL2093	39.094		emx30603	66.011		emx40703	62.591		ecm040	48.363		gg1207_427	53.473		SOL8241	68.579		est_ae501f12	46.951		emx90801	52.765		SOL5002	64.613		eme03A05	55.119		gg11550_754	61.694
		gg20171_398	81.395		emx20501	40.363		emx30703	67.353		EMB0059	62.855		eme36B08	48.604		gg1207_662	54.771		gg3613_1452	68.806		est_sht06b20	47.234		SOL4014	54.529		SOL3009	64.614		emh11G09	55.12		est_cpa02g08	63.429
		emx10803	81.765		est_ae007c21	42.068		est_ls502j22	67.698		emx40704	63.408		emi02K11	48.736		gg11767_356	55.695		SOL7016	69.874		SOL8803	47.431		gg5757_185	55.564		gg3107_1719	64.619		emi02E03	55.185		gg13440_1035	64.654
		gg13048_630	82.318		est_sep03o11	42.448		SOL7411	70.665		SOL5241	66.39		gg17707_956	49.247		SOL7142	57.015		emx70803	70.412		ecm023	47.657		est_sep01g15	56.356		SOL2011	64.619		emf21N12	55.212		SOL4001	65.337
		emx10805	82.853		gg6431_639	43.215		SOL5170	72.014		gg1024_473	66.42		SOL1003	50.963		SOL8579	60.379		gg13425_832	70.814		SOL7204	48.484		emx90705	57.629		gg2685_2507	64.619		emi04H10	55.449		gg14183_834	65.586
		gg1842_437	83.554		SOL4106	43.709		SOL8346	73.353		SOL8443	67.247		est_smfl17n01	51.451		SOL8455	60.458		gg8039_835	72.227		SOL8802	48.643		emx90704	57.629		gg3107_1749	64.619		emh11J22	55.74		gg12675_403	65.642
		emg21B11	84.782		gg5125_1082	44.519		gg9177_1468	76.001		ecm070	67.321		SOL6054	52.38		SOL8174	61.519		SOL1228	72.627		emx80703	49.75		emg11G04	59.117		emg01D17	64.714		emd04E10	55.786		emxC0704	65.849
		gg11147_284	85.085		gg884_295	44.519		gg7746_141	78.853		SOL7176	67.686		est_ae001j04	54.331		SOL3054	62.344		gg4491_1575	72.969		SOL1099	52.999		gg15369_679	59.3		gg10611_1070	64.781		eme01A08	55.8		eme09E09	65.968
		gg14412_274	85.085		emx20504	45.99		SOL5165	78.95		gg15213_596	68.826		SOL6155	57.185		SOL8184	62.868		emx70804	73.46		SOL8276	56.727		gg7866_402	59.309		gg24274_440	64.925		emh02A04	56.761		SOL8554	66.128
		gg14192_348	86.114		gg34108_215	47.107		emx30503	79.693		gg4278_400	68.826		gg16768_1212	60.212		emx60604	63.063		gg27390_413	73.484		eme11H04	56.899		gg10613_1421	59.309		emh03H05	65.417		emxB0702	57.395		emd21E01	66.267
		gg20081_473	86.114		est_pla02f24	47.448		SOL8622	82.483		emg21C05	69.757		gg15089_766	63.091		SOL2001	63.351		SOL7309	75.162		EMB01K18	57.076		SOL8257	60.467		gg7225_735	66.353		est_sep06j11	57.74		gg12387_647	66.452
		gg5894_974	87.549		gg1911_1333	48.066		SOL5164	82.483		SOL8149	69.775		gg16590_327	64.041		SOL4019	64.343		est_yfr03f09	76.024		est_ovs04a11	57.413		est_pla07g24	61.856		emf11F07	66.428		SOL7331	57.826		emxC0705	66.587
		SOL8588	88.13		gg8415_313	48.066		gg3573_1712	82.483		gg1003_1205	70.014		SOL8801	64.877		EMB01M15	65.068		gg743_656	76.103		SOL8180	60.379		SOL8454	65.191		emi03K06	67.503		emi03L23	58.456		gg2469_213	66.895
		SOL7466	88.218		SOL8663	48.081		est_smfl35l17	82.526		SOL1148	70.449		SOL8183	65.073		emg01B17	65.708		SOL5181	76.18		est_ae507m22	60.385		gg1669_923	65.327		SOL3155	67.828		est_ls504f15	59.013		emxC0801	67.559
		SOL8379	88.855		SOL8157	48.096		SOL8371	86.914		est_smfl13j14	71.338		gg15424_413	65.389		emx60605	65.96		SOL5184	76.423		SOL1101	60.391		ecm081	66.307		gg2863_835	67.853		emi01H05	62.19		gg12597_820	68.399
		gg5138_505	90.365		est_ovs04m20	48.096		SOL5226	87.307		gg10116_665	72.917		gg7031_1886	65.935		est_ovl02e15	67.071		SOL8400	77.127		gg3622_1698	60.59		est_yfr01c01	66.607		emxA0703	68.994		gg16011_461	64.107		emxC0805	68.799
		gg12206_254	91.282		gg5384_862	48.486		SOL5227	87.709		gg4421_105	73.069		emi02E15	72.01		SOL8444	67.098		emf01B07	80.526		gg11784_726	60.667		emx90903	66.722		emxA0701	68.994		gg16011_426	64.107		gg23914_526	70.36
		emh03G07	91.622		gg2180_1106	48.486		est_sep07e19	88.363		SOL4018	73.239		gg7897_504	75.241		emh01H04	67.367		gg8836_552	80.649		est_ped07n19	61.329		gg7151_275	68.488		gg4007_794	69.741		emxB0703	64.155		gg673_718	71.974
		gg1160_246	92.734		SOL7234	48.755		gg13305_212	88.751		est_cal06a19	73.486		emx50704	75.627		SOL5076	68.904		emx70903	81.282		SSR594	61.464		emx90905	70.972		est_ovl03e13	71.857		gg2772_1454	64.991		gg10256_592	73.821
		gg3053_108	94.067		ecm009	48.951		emx30903	89.868		SOL6069	73.705		gg635_369	77.003		emh01E24	70.455		gg23028_290	81.36		est_ovs05a08	62.874		SOL4043	71.115		emh11G06	72.516		SOL8351	65.088		est_per03m07	78.407
		emx10904	94.085		gg5309_761	50.637		emx30904	90.562		emx40804	74.074		emx50802	78.573		emg11P16	70.468		SOL8360	82.526		SOL3207	66.371		SOL8242	71.415		emxA0801	73.411		gg16300_509	68.516		SOL1024	78.415
		gg3571_599	94.197		gg2860_1382	51.349		gg12897_636	91.044		gg2977_1146	74.636		gg16960_923	78.933		emf11C06	71.255		SOL7305	83.139		est_ae002f02	66.622		est_ls003g02	71.812		gg23573_574	73.799		emj04D04	68.712		gg7643_1132	78.721
		SOL2157	94.712		SOL1039	51.629		gg12083_785	91.044		gg11979_560	74.919		emx50804	79.306		eme07H07	74.088		est_sep07b18	83.32		gg5206_301	66.752		SOL3101	72.195		gg12386_1282	73.825		SOL8152	70.017		est_smfl25l06	78.788
		gg2304_1059	95.37		emh02E08	51.777		est_smfl18k11	91.557		SOL5084	75.254		gg20634_92	79.599		EMB01P20	74.285		gg1388_1872	83.335		emx80704	67.824		SOL3100	72.442		gg12386_998	73.825		gg14269_654	70.104		SOL8283	78.825
		gg5772_495	95.37		SOL8587	52.39		SOL7167	92.475		emx40803	75.492		gg10850_760	80.388		emx60804	74.777		gg3237_2187	83.335		est_yfr06h06	68.322		emx91001	73.661		gg9695_447	74.519		emxB0901	72.173		SOL3006	78.988
		SOL8368	95.654		SOL5059	52.433		SOL7080	92.855		emf11N23	75.589		gg2225_1481	80.981		gg7354_716	76.715		emx70904	84.943		SOL4056	68.747		gg22326_117	74.556		emxA0902	80.577		emxB0805	72.55		emxC0902	79.922
		gg12733_496	95.847		emx20601	52.539		SOL5085	93.12		gg4657_253	78.157		SOL1108	80.981		gg12850_742	76.913		est_cal05h22	85.019		emx80801	69.345		gg21438_699	74.801		gg8117_414	80.969		emxB0804	72.581		gg7087_640	81.534
		SOL1002	95.847		SOL4069	52.562		SOL8545	93.333		emx40901	78.756		est_smfl24i24	82.085		SOL4139	77.36		gg6049_2826	85.273		gg14699_258	70.019		emf11D18	75.106		gg4167_995	81.025		gg16135_1057	73.415		gg12830_357	81.993
		SOL2110	96.269		SOL8571	52.564		SOL7306	93.582		SOL8193	79.117		est_ped06d15	82.352		est_yfr01i01	78.775		gg13896_959	85.442		gg14699_487	70.019		gg3947_192	75.162		gg7186_651	81.542		gg5209_690	73.708		gg5086_318	81.993
		emx11001	96.928		est_yfr01d02	53.169		gg5189_642	94.057		gg17743_536	79.788		SOL3145	82.355		est_pst02a23	78.971		emx71001	85.597		gg10836_563	71.278		SOL5112	75.524		emxA0903	82.495		emg21G24	74.294		gg9149_779	81.993
		gg2032_1225	98.874		SOL1094	53.354		est_pla05b19	94.952		SOL8262	81.539		gg4636_939	82.638		gg12330_833	79.392		gg14592_693	85.681		gg5236_989	72.528		est_cpa04b03	75.624		SOL8341	84.956		gg10626_1264	74.602		SOL6022	82.059
		gg11195_896	99.137		SOL8382	53.527		SOL7244	95.34		SOL8589	82.801		gg4643_363	82.638		SOL6042	79.392		gg11150_782	85.681		gg6736_803	72.528		SOL7064	75.745		emxC0203	90.045		SOL7393	74.602		emg11P06	85.55
		gg5984_1031	99.137		est_cal01g03	54.458		SOL8586	95.596		gg18009_268	82.958		SOL5033	84.208		est_smfl11d08	79.54		SOL5197	86.443		gg16586_515	73.19		gg779_2129	76.082		gg8737_1264	90.873		gg10626_1050	74.602		SOL7099	86.155
		SOL8363	100.884		emx20605	57.33		emx31001	95.887		gg401_650	83.224		SOL6051	84.444		est_ae507m18	80.078		gg11029_587	86.621		SOL2146	73.813		SOL4040	78.213		est_ls004l13	91.659		gg6442_539	75.043		SOL8269	86.744
		emx20704	100.897		est_chx02n23	57.696		gg8941_452	95.887		SOL1122	83.922		SOL4134	84.64		SOL1062	80.101		gg6765_583	87.993		gg4306_779	74.636		emx91003	78.563		est_cpa02h11	94.365		gg6442_1067	75.043		est_smfl09a01	91.51
		emx11003	101.04		gg13012_646	58.918		gg860_2251	97.429		SOL8213	85.998		SOL7103	84.89		est_cal02c19	80.391		est_ae004c13	89.595		gg9214_424	75.628		gg9874_201	82.173		SOL8357	95.053		est_ae502o01	75.456		gg6882_952	92.37
		SOL7427	101.36		est_sep07d13	60.564		SOL8584	97.444		emx40905	86.508		SOL8264	86.798		SOL6109	81.908		SOL5200	90.753		est_smfl39e23	75.855		gg1533_331	82.173		SOL8774	96.027		gg7569_827	76.101		emxC0904	92.637
		SOL5110	101.576		SOL8797	60.823		SOL8615	97.924		est_ae002e19	87.152		est_sht04i09	86.889		emx60805	82.04		SOL7178	91.69		gg13661_331	76.421		gg4298_48	82.957		SOL5020	96.048		SOL7453	76.696		est_rbw01l06	92.915
		SOL3022	101.601		SOL7121	62.324		gg11918_888	98.994		emd13H06	88.467		gg11064_445	87.436		gg15993_343	82.618		emf01E17	93.544		SOL4082	76.815		gg3619_1174	82.957		SOL3130	98.18		gg2362_1058	77.5		gg10473_393	94.059
		gg1239_142	103.259		SOL8462	62.542		SOL6064	99.562		gg15087_1554	88.977		SOL4062	87.737		SOL2007	82.685					emx80805	76.829		gg23066_178	83.708		est_ovs03n04	98.417		est_ls504h13	77.505		gg11376_355	94.059
		gg13016_1060	103.259		SOL5248	62.583		SOL6061	100.291		SOL1120	90.359		emx51001	88.573		SOL6015	82.932					emf01N12	77.9		gg3284_707	86		est_cpa05n15	98.821		emxB0904	77.743		emxC1001	94.527
		gg1579_1719	103.259		gg16629_419	63.715		gg4260_1639	100.291		SOL8342	91.841		SOL6053	89.195		est_ae503f19	84.569					SOL8612	78.298		gg16161_302	86.215		SOL8543	102.517		emk02K24	79.436		gg4350_1062	94.54
		gg1180_1788	104.785		SOL7168	63.841		gg10658_595	103.087		gg13077_879	93.435		gg4944_1074	91.038		SOL6105	86.24					gg25628_358	79.034		gg16161_226	86.239		emxA1003	103.663		gg2129_1343	83.032		est_ovs03h19	94.606
		SOL1146	104.95		gg1154_920	64.433		gg20159_370	103.087		gg13077_1363	93.435		est_per04d19	92.505		est_smfl24o02	86.297					emx80901	79.452		est_smfl18d24	86.607		SOL1034	104.661		SOL7448	83.936		est_sht03o11	94.606
		ecm001	105.237		SOL8355	66.148		gg2709_2410	103.087		emx41004	93.789		gg15690_319	92.716		est_smfl03a13	86.396					gg4811_2169	79.623		gg8110_1096	86.607		emxA1002	104.963		emi04O04	84.187		emxC1005	98.007
		emf01M07	106.276		gg11164_885	67.503		SOL6060	103.337		SOL8644	94.705		gg20724_566	92.716		SOL6122	86.57					SOL1042	79.623		gg17961_1016	86.849		SOL5014	105.883		gg21754_620	84.587		gg7306_438	98.431
		EMB01I13	106.38		gg15131_434	67.766		gg12147_471	103.386		gg4903_989	94.88		gg14313_786	93.725		SOL5062	89.025					est_ae502b01	79.625		gg5395_888	87.469		SOL4008	106.446		SOL7093	84.743		gg16957_711	98.431
		SOL7235	106.391		gg15131_649	67.766		SOL7068	103.613		SOL8590	95.976		gg14313_290	93.725		gg2628_1089	90.153					est_per04j22	80.935		gg1861_482	87.762		SOL2131	106.881		SOL7271	85.837		gg28605_899	98.431
		SOL8526	106.748		emx20705	68.031		gg18087_398	103.639		gg5945_794	96.072		est_smfl17n18	94.226		emx60904	90.631					emd03E08	82.568		gg10814_1501	88.329		emxA1005	108.106		SOL8299	86.428		gg663_986	98.431
		eme10H05	107.07		SOL8582	68.588		gg10517_525	103.639		gg12351_646	96.385		emx51002	95.176		SOL6125	91.404					SOL8805	83.12		emx91103	88.351		est_smfl20m07	108.187		SOL3178	86.513		SOL8457	98.653
		gg18610_411	108.13		SOL5121	70.131		emx31005	103.868		SOL8456	96.406		SOL8245	95.792		gg6819_207	93.134					gg6939_316	83.614		gg11581_323	89.787		est_yfr03a14	108.719		gg14084_657	87.492		SOL5036	99.662
		gg4288_2172	109.173		gg6341_461	71.24		SOL7106	104.787		gg8413_1167	97		SOL8347	96.537		gg11500_460	93.613					est_cpa02p08	83.876		SOL8275	90.666		SOL1232	110.558		gg9205_51	87.492		gg9478_304	99.7
		est_yfr05c09	109.669		SOL7458	71.535		gg4490_1753	104.814		est_sht01h14	97.59		SOL4047	96.55		gg4916_274	93.613					SOL8806	84.54		SOL7018	90.688		emxA1104	111.614		est_cpa02c09	88.115		emxC1103	99.79
		SOL3030	110.495		gg14591_721	71.808		est_smfl28j21	107.023		emx41105	100.999		emx50404	96.55		emx61003	94.812					gg2450_1420	84.571		SOL4172	91.042		SOL7304	112.676		SOL3185	89.556		emxC1104	99.792
		gg13067_560	110.511		gg4865_422	74.714		emk02K14	107.32		SOL1109	101.996		gg7670_1142	96.551		emd04E05	94.858					SOL4084	84.612		gg12033_352	92.058		emg01H23	113.969		SOL1072	90.027		SOL3111	99.896
		est_ovs06m14	110.598		gg3582_3169	74.714		gg792_952	107.32		est_sht03g11	101.996		gg7670_305	96.551		est_rbw02m04	98.603					gg7379_377	84.62		emg01A17	92.076		emxA1101	114.262		gg3557_793	90.337		SOL8585	100.115
		SOL8380	110.598		emx20804	75.754		emx31101	107.32		est_smfl22h18	102.573		SOL3218	96.795		SOL6100	99.329					emx80904	85.369		emx91104	92.322		gg4229_2008	115.125		emxB1003	90.384
		est_ovs03m14	110.943		gg5584_533	76.739		SOL3086	107.324		SOL1223	104.476		eme03F04	97.044		SOL6046	99.764					SOL7166	85.716		emf11L21	92.832		gg10148_812	116.277		gg7695_720	91.799
		gg10243_716	111.574		gg5584_560	77.707		emx31103	107.522					gg9787_509	97.734		SOL8209	100.416					SOL7219	86.608		gg2917_2088	95.007
		est_ae005k03	111.764		SOL8461	79.051		SOL7214	108.2					SOL7006	98.444		gg5559_714	102.869					gg10008_884	86.608		gg2011_1569	96.277
		SOL8154	111.819		gg8321_1674	80.658		gg15282_593	108.25					SOL8566	98.953		emd16C09	102.933					est_per06a24	87.369		gg2011_1520	96.277
		emd18E02	112.19		est_pst01o14	81.041		est_pla03m14	108.404					SOL8374	99.122		gg1893_307	103.04					gg6984_825	87.382		gg3349_457	99.577
		gg4299_1966	112.253		gg16403_974	81.804		gg1812_1065	109.215					SOL6148	99.136		gg8669_1065	103.04					gg11705_859	88.032		SOL2135	99.642
		emd19C10	112.269		est_ovs01j19	82.071		gg10158_394	110.354					SOL6142	99.147		gg8669_1237	103.174					gg11020_217	90.798		eme25D01	100.144
		gg9592_648	112.332		gg1883_699	83.396		SOL7320	110.616					SOL8147	99.974		gg5785_166	103.601					emx81002	90.851		emx91206	100.212
		eme03H10	114.151		gg13957_422	83.607		SOL1191	112.335					emx51005	100.893		gg17144_396	103.601					emx81003	91.919		SOL8339	101.079
		gg12298_902	115.415		gg3596_404	83.914		gg3782_713	112.499								gg13092_328	104.591					gg7015_841	92.697		est_smfl13d10	104.915
		gg4387_73	116.492		emf21J11	84.103		gg725_1385	112.499								gg12487_1848	104.592					gg7904_340	94.887
		gg7215_81	116.506		SOL8156	84.755		gg12974_1162	114.69								SOL8437	106.195					SOL8151	95.172
		emh21M11	117.313		emx20903	84.758		gg11748_1013	115.698								gg9544_252	106.417					gg22886_192	95.457
		SOL7274	117.724		gg12986_207	85.234		SOL6062	116.271								SOL1019	106.544					gg12814_537	95.457
		emx11301	118.325		gg13784_414	86.122		SOL8182	116.875								SOL5205	106.544					gg5677_787	95.889
		SOL4162	119.309		gg5164_1632	87.128		SOL7049	117.068								gg7808_630	106.602					gg3366_852	96.494
		SOL8166	119.433		gg5164_1262	87.128		gg6106_486	117.32								emx61102	107.522					gg12636_271	96.494
		emd06H03	119.553		SOL3010	87.136		gg11347_2201	117.32								SOL2111	107.896					gg1928_1673	96.494
		SOL8170	119.555		gg9995_887	87.895		gg7708_461	117.377								emx61103	108.391					gg1928_1561	96.494
		est_per01b19	119.566		emx20803	89.712		SSR011	117.561								SOL6110	109.581					SOL8214	96.676
		ecm060	119.71		gg9527_1133	90.07		gg3050_808	117.724								SOL6043	110.736
		emh05B03	119.71		gg11289_189	90.07		gg5890_591	117.724								gg22840_430	111.21
		emx11302	121.409		gg2310_283	90.909		SOL1208	117.738								SSR350	112.228
		gg7587_1077	122.721		gg13593_513	91.889		emh02B10	118.104								gg2782_609	112.812
		SOL5031	122.845		gg1986_1427	91.889		gg14625_651	118.512								gg17941_799	112.842
		SOL4148	123.012		SOL3123	91.914		SOL1142	118.512								SOL7377	112.842
		emf01P21	123.34		emf11F20	91.956		SOL7471	118.512								SOL6121	112.842
		SOL4150	123.755		SOL8366	92.394		SOL8369	118.9								gg2782_571	112.842
		SSR117	124.085		gg17246_632	92.839		SOL7091	119.097
		SOL8467	124.397		gg6484_1024	92.839		gg6696_746	119.097
		SOL7360	124.454		est_sht02p02	93.034		eme07D02	119.194
		gg21011_446	125.782		emx21002	93.365		emx31203	119.282
		gg6161_356	126.343		est_yfr01e06	94.679		gg340_2853	119.291
		gg13399_890	126.723					gg15717_150	119.627
		SOL7428	127.019					gg14388_504	119.627
		SOL7298	127.979					emx31201	119.985
		SOL2017	127.983					est_ae504i17	120.201
		SOL3092	128.483
		SOL4153	129.451
		emx11402	131.006
		SOL7047	131.757
		gg1114_1684	132.376
		emx11403	132.736
		SOL8244	132.932
		gg5605_900	133.104
		gg13076_809	134.073
		SOL8602	134.766
		gg8986_887	135.289
		SOL8246	135.637
		est_ls001f23	137.873
		SOL4154	138.28
		emg21K22	138.285
		SOL4175	138.407
		SOL2018	138.42
		est_smfl20o24	140.235
		gg14265_758	140.669
		gg6707_794	140.669
		SOL8471	140.704
		gg6167_788	141.817
		gg7664_1305	141.817
		gg3272_506	142.23
		emx11503	143.287
		est_ae501i08	143.912
		emx11504	144.17

## Sheet: Tab. S8
	Supplementary Table S8. Eggplant scaffolds that include mapped DNA marker sequences.
	DNA sequences from which the mapped markers were developed were used as queries in BLAT searches against the super-scaffolds in SME_r2.5.1. If more than two marker-derived sequences hit to the same scaffold, representative markers that showed the largest match values are listed for each scaffold.
		Scaffold	Size (bp)		Marker name	Linkage group	Map position (cM)	BLAT result
								Match	Mismatch	Hit direction	Number of hit markers
		Sme2.5_04411.1	71027		gg14584_134	E01	0.59	120	0	+	2
		Sme2.5_00157.1	195357		gg11799_434	E01	1.758	119	1	+	2
		Sme2.5_05225.1	88803		SOL3037	E01	2.462	770	2	-	1
		Sme2.5_02762.1	77965		gg11002_597	E01	4.255	892	1	+	2
		Sme2.5_05147.1	43959		est_ae507f01	E01	4.787	1264	0	+	2
		Sme2.5_00746.1	155247		emx10105	E01	6.659	235	1	-	2
		Sme2.5_04260.1	51620		gg6968_887	E01	6.909	2096	1	-	1
		Sme2.5_05027.1	44855		gg482_1058	E01	7.78	1479	2	+	1
		Sme2.5_02233.1	121829		SOL8540	E01	12.131	660	0	-	1
		Sme2.5_04064.1	53270		SOL3161	E01	12.532	1257	1	-	1
		Sme2.5_00780.1	117636		emx10201	E01	12.603	174	0	-	1
		Sme2.5_00005.1	347122		gg22534_679	E01	20.073	118	0	+	1
		Sme2.5_02311.1	74425		emx10205	E01	21.664	188	0	+	1
		Sme2.5_02438.1	72371		emx10304	E01	25.518	252	0	+	1
		Sme2.5_02064.1	78660		est_smfl27i19	E01	25.777	1218	0	-	1
		Sme2.5_02232.1	75655		SOL4025	E01	26.363	668	1	-	1
		Sme2.5_03875.1	55217		est_sep05j01	E01	26.533	703	0	-	1
		Sme2.5_01192.1	104143		SOL7229	E01	27.605	1597	5	+	1
		Sme2.5_00121.1	199563		SOL7281	E01	31.188	940	0	+	1
		Sme2.5_00158.1	188355		SOL8240	E01	32.925	1687	4	-	1
		Sme2.5_01801.1	105624		gg9327_396	E01	38.285	1432	3	-	2
		Sme2.5_13473.1	24749		emj01K05	E01	40.309	615	0	-	1
		Sme2.5_00960.1	129438		gg2565_495	E01	42.55	119	1	-	1
		Sme2.5_10217.1	20343		emx10402	E01	42.594	127	0	+	1
		Sme2.5_05463.1	41424		eme07B04	E01	43.141	616	11	+	1
		Sme2.5_03052.1	75456		SOL7143	E01	43.59	2037	0	+	1
		Sme2.5_06507.1	58673		emx10403	E01	44.664	120	0	+	2
		Sme2.5_05396.1	41944		SOL7117	E01	45.586	1585	13	+	1
		Sme2.5_06514.1	33923		gg6735_491	E01	45.633	119	1	-	1
		Sme2.5_01338.1	95022		est_mlf02d02	E01	46.137	450	4	-	1
		Sme2.5_24180.1	3385		emf21E20	E01	46.634	371	1	-	2
		Sme2.5_00164.1	183888		emd05F05	E01	46.636	539	1	-	1
		Sme2.5_18353.1	7061		emh03H10	E01	46.907	444	0	+	1
		Sme2.5_01929.1	81492		emf11N03	E01	46.924	640	0	-	1
		Sme2.5_24353.1	3253		emj01A18	E01	46.925	531	6	+	1
		Sme2.5_01033.1	113541		est_chx03j07	E01	47.042	980	0	-	1
		Sme2.5_08848.1	24425		emh05B02	E01	47.643	353	0	-	1
		Sme2.5_02027.1	90193		SOL8459	E01	48.359	575	1	-	1
		Sme2.5_12096.1	15943		SOL5115	E01	49.374	1361	1	-	1
		Sme2.5_03106.1	63599		emx30805	E01	49.454	227	0	+	1
		Sme2.5_02695.1	80709		emx50905	E01	49.514	217	0	-	1
		Sme2.5_01059.1	148730		gg651_886	E01	59.142	1248	2	+	1
		Sme2.5_01373.1	94341		emg21F05	E01	60.123	291	0	+	1
		Sme2.5_00406.1	274151		SOL5029	E01	61.093	743	0	-	1
		Sme2.5_04013.1	53724		SOL7079	E01	62.078	1985	12	+	1
		Sme2.5_03692.1	57042		emf21P02	E01	62.627	463	0	+	1
		Sme2.5_13304.1	13645		emg11M23	E01	63.309	343	0	+	1
		Sme2.5_10467.1	48368		emf21H18	E01	64.775	766	0	+	1
		Sme2.5_02492.1	71583		emh21J12	E01	65.272	567	2	+	2
		Sme2.5_07464.1	29337		emd03E06	E01	66.301	738	1	-	1
		Sme2.5_06900.1	31693		SOL8557	E01	71.058	657	0	+	1
		Sme2.5_07947.1	27507		SOL4059	E01	75.434	972	0	+	1
		Sme2.5_01515.1	89968		gg17892_561	E01	76.163	115	1	-	1
		Sme2.5_03551.1	60631		est_smfl14k04	E01	77.682	1324	3	+	2
		Sme2.5_00583.1	129312		SOL8278	E01	80.911	702	1	+	3
		Sme2.5_10715.1	19019		gg13048_630	E01	82.318	1475	0	-	1
		Sme2.5_02900.1	66118		gg1842_437	E01	83.554	1547	6	-	1
		Sme2.5_01644.1	87459		emg21B11	E01	84.782	537	0	+	2
		Sme2.5_01099.1	135955		gg11147_284	E01	85.085	950	2	+	1
		Sme2.5_10914.1	18524		gg14412_274	E01	85.085	1382	2	-	1
		Sme2.5_09573.1	22263		gg20081_473	E01	86.114	847	8	+	1
		Sme2.5_00166.1	214885		gg5894_974	E01	87.549	116	1	-	1
		Sme2.5_00889.1	138635		SOL8588	E01	88.13	930	12	-	3
		Sme2.5_03223.1	62184		gg5138_505	E01	90.365	121	0	+	1
		Sme2.5_06000.1	43113		gg12206_254	E01	91.282	116	1	+	1
		Sme2.5_06553.1	33694		emh03G07	E01	91.622	455	1	-	1
		Sme2.5_06810.1	58074		gg1160_246	E01	92.734	1460	0	+	1
		Sme2.5_03209.1	62358		gg3053_108	E01	94.067	1342	0	-	1
		Sme2.5_07339.1	29897		gg3571_599	E01	94.197	118	0	+	1
		Sme2.5_04982.1	45277		gg2304_1059	E01	95.37	121	0	-	1
		Sme2.5_25056.1	2819		gg5772_495	E01	95.37	119	1	-	1
		Sme2.5_16789.1	8653		SOL8368	E01	95.654	256	0	-	1
		Sme2.5_00047.1	248314		gg12733_496	E01	95.847	116	0	-	3
		Sme2.5_08155.1	42506		SOL2110	E01	96.269	1288	5	+	1
		Sme2.5_02985.1	65007		gg2032_1225	E01	98.874	1525	3	-	1
		Sme2.5_05671.1	39975		gg11195_896	E01	99.137	1433	0	-	2
		Sme2.5_00339.1	154961		emx20704	E01	100.897	204	0	+	1
		Sme2.5_00287.1	159033		SOL7427	E01	101.36	886	0	+	3
		Sme2.5_02106.1	84059		SOL3022	E01	101.601	753	0	+	1
		Sme2.5_06227.1	36152		gg1239_142	E01	103.259	119	1	+	1
		Sme2.5_22627.1	4062		gg1579_1719	E01	103.259	120	0	+	1
		Sme2.5_30431.1	1204		gg13016_1060	E01	103.259	120	0	+	1
		Sme2.5_00112.1	266027		gg1180_1788	E01	104.785	118	1	-	2
		Sme2.5_05798.1	39010		ecm001	E01	105.237	411	1	+	1
		Sme2.5_02516.1	71155		emf01M07	E01	106.276	292	0	+	1
		Sme2.5_01822.1	83267		EMB01I13	E01	106.38	607	0	-	2
		Sme2.5_00192.1	174997		SOL7235	E01	106.391	1825	6	+	1
		Sme2.5_12635.1	14883		SOL8526	E01	106.748	1284	0	+	1
		Sme2.5_00275.1	160536		gg18610_411	E01	108.13	114	1	-	1
		Sme2.5_00079.1	221161		gg4288_2172	E01	109.173	2760	2	+	2
		Sme2.5_00632.1	231923		est_yfr05c09	E01	109.669	1235	0	+	6
		Sme2.5_14693.1	11465		gg10243_716	E01	111.574	1399	4	-	1
		Sme2.5_00977.1	110544		SOL8154	E01	111.819	1614	3	-	1
		Sme2.5_06140.1	36730		emd18E02	E01	112.19	785	0	-	3
		Sme2.5_00478.1	145642		emd19C10	E01	112.269	557	1	+	1
		Sme2.5_06676.1	32725		eme03H10	E01	114.151	532	0	-	1
		Sme2.5_00539.1	150945		gg12298_902	E01	115.415	1818	3	+	1
		Sme2.5_02788.1	67639		gg4387_73	E01	116.492	840	4	+	2
		Sme2.5_02661.1	69080		emh21M11	E01	117.313	540	0	+	1
		Sme2.5_12578.1	15004		SOL7274	E01	117.724	1855	6	-	1
		Sme2.5_04709.1	54944		emx11301	E01	118.325	201	0	+	2
		Sme2.5_00091.1	213367		SOL4162	E01	119.309	745	1	-	2
		Sme2.5_00281.1	160045		emd06H03	E01	119.553	721	4	-	3
		Sme2.5_01074.1	103885		est_per01b19	E01	119.566	620	0	+	1
		Sme2.5_01230.1	98319		gg7587_1077	E01	122.721	1273	3	-	2
		Sme2.5_00225.1	380688		SOL5031	E01	122.845	737	1	+	4
		Sme2.5_02857.1	66625		emf01P21	E01	123.34	327	0	-	1
		Sme2.5_06518.1	35787		SOL7360	E01	124.454	1514	12	+	1
		Sme2.5_00057.1	240514		gg21011_446	E01	125.782	120	0	+	2
		Sme2.5_00978.1	108309		gg13399_890	E01	126.723	120	0	-	1
		Sme2.5_00658.1	124561		SOL7428	E01	127.019	1252	1	-	1
		Sme2.5_02852.1	66698		SOL7298	E01	127.979	2010	0	-	3
		Sme2.5_00776.1	118095		SOL4153	E01	129.451	715	3	+	1
		Sme2.5_00075.1	225017		emx11402	E01	131.006	199	0	+	2
		Sme2.5_01455.1	96673		gg1114_1684	E01	132.376	2333	0	+	2
		Sme2.5_01379.1	121790		emx11403	E01	132.736	200	0	+	1
		Sme2.5_01065.1	104319		gg5605_900	E01	133.104	1359	4	+	1
		Sme2.5_04520.1	57600		gg13076_809	E01	134.073	121	0	+	2
		Sme2.5_00474.1	201939		gg8986_887	E01	135.289	117	1	-	2
		Sme2.5_00925.1	110386		est_ls001f23	E01	137.873	1411	0	-	1
		Sme2.5_05848.1	38657		SOL4154	E01	138.28	740	1	+	2
		Sme2.5_00650.1	134909		SOL4175	E01	138.407	486	1	+	2
		Sme2.5_05261.1	43077		gg14265_758	E01	140.669	115	0	+	3
		Sme2.5_00749.1	119532		gg6707_794	E01	140.669	119	1	-	1
		Sme2.5_13688.1	12953		gg6167_788	E01	141.817	119	0	-	1
		Sme2.5_24792.1	2966		gg7664_1305	E01	141.817	120	0	+	1
		Sme2.5_00254.1	162617		gg3272_506	E01	142.23	2137	4	+	1
		Sme2.5_12109.1	15928		est_ae501i08	E01	143.912	712	1	+	1
		Sme2.5_01031.1	105843		emx11504	E01	144.17	137	0	+	1
		Sme2.5_01977.1	84408		emxA0502	E02	0	156	0	+	1
		Sme2.5_02954.1	95711		SOL8178	E02	0.721	734	0	-	1
		Sme2.5_01235.1	170870		eme11C02	E02	1.271	529	0	+	1
		Sme2.5_01742.1	86770		EMA0050	E02	1.572	516	1	+	1
		Sme2.5_15142.1	11738		eme11F04	E02	1.878	685	1	-	1
		Sme2.5_04297.1	51288		EMB01L13	E02	1.991	365	16	+	1
		Sme2.5_16333.1	9211		emk02M14	E02	2.127	541	1	+	1
		Sme2.5_17389.1	7982		emg11J01	E02	2.127	935	0	-	1
		Sme2.5_14855.1	11188		emd01F12	E02	2.145	444	29	-	1
		Sme2.5_00872.1	115459		est_ovl03g17	E02	2.37	730	2	+	1
		Sme2.5_01686.1	86423		emh01J03	E02	2.384	329	1	+	2
		Sme2.5_04968.1	45348		emd07A07	E02	2.384	237	12	+	1
		Sme2.5_01123.1	101693		emf11G04	E02	2.386	423	0	+	1
		Sme2.5_07048.1	50449		est_rot03g01	E02	2.396	1296	2	+	1
		Sme2.5_03856.1	55348		emf21E07	E02	2.398	324	1	-	1
		Sme2.5_11675.1	16823		SOL1092	E02	2.398	739	0	+	1
		Sme2.5_14147.1	12262		SOL7122	E02	2.436	907	2	-	1
		Sme2.5_08355.1	26072		emx61002	E02	2.48	178	0	-	1
		Sme2.5_17946.1	7463		emj01C11	E02	2.713	308	0	+	1
		Sme2.5_10558.1	34113		SOL6026	E02	3.283	1707	24	+	2
		Sme2.5_00426.1	143044		gg7484_482	E02	3.307	120	0	-	1
		Sme2.5_04672.1	47989		emi06E01	E02	3.464	777	0	-	1
		Sme2.5_16560.1	8940		gg10862_296	E02	3.91	119	0	-	1
		Sme2.5_05989.1	37800		gg14129_946	E02	6.356	117	1	-	1
		Sme2.5_06805.1	43273		gg3628_1905	E02	6.902	119	0	+	1
		Sme2.5_09282.1	23077		gg15754_127	E02	6.902	120	0	+	1
		Sme2.5_03248.1	122141		SOL7151	E02	7.273	1974	2	+	1
		Sme2.5_00551.1	131659		emh21J05	E02	7.293	204	0	-	1
		Sme2.5_01690.1	88162		emi05C10	E02	7.337	305	5	+	1
		Sme2.5_03403.1	60079		gg2348_2882	E02	7.93	3048	0	-	1
		Sme2.5_03896.1	92947		emj05M23	E02	8.311	648	6	+	1
		Sme2.5_03911.1	54845		SOL7154	E02	8.809	947	2	+	1
		Sme2.5_05091.1	44359		emg21A08	E02	9.051	473	1	+	1
		Sme2.5_01813.1	95043		emd01E11	E02	9.664	579	2	+	1
		Sme2.5_02477.1	71731		eme12G04	E02	9.836	682	0	+	1
		Sme2.5_08756.1	49539		gg10811_809	E02	9.853	1063	3	-	1
		Sme2.5_15262.1	10574		gg7519_276	E02	10.531	1132	4	+	1
		Sme2.5_14710.1	11443		emd12B05	E02	11.251	643	0	+	1
		Sme2.5_23640.1	3693		gg2800_1152	E02	13.137	2932	2	+	1
		Sme2.5_08091.1	26911		gg1480_1084	E02	13.189	117	1	+	1
		Sme2.5_06891.1	34896		emd01A03	E02	13.351	818	2	+	1
		Sme2.5_03122.1	85376		emf01G17	E02	14.676	402	1	-	1
		Sme2.5_02806.1	71205		gg5323_650	E02	15.425	119	0	-	1
		Sme2.5_05130.1	48308		gg9426_204	E02	15.864	1179	1	-	1
		Sme2.5_05428.1	73845		gg4798_177	E02	17.218	116	1	-	4
		Sme2.5_00675.1	151279		SOL7464	E02	20.523	780	0	+	1
		Sme2.5_04224.1	83308		gg6825_945	E02	20.574	1324	0	+	1
		Sme2.5_10344.1	19967		gg3143_861	E02	21.006	116	1	+	1
		Sme2.5_01236.1	98198		emx20301	E02	22.822	221	0	+	1
		Sme2.5_02031.1	79278		gg1447_1297	E02	24.252	1845	0	-	1
		Sme2.5_04194.1	75804		gg7614_239	E02	25.104	1617	1	-	1
		Sme2.5_00988.1	123249		gg7885_535	E02	26.938	999	0	+	2
		Sme2.5_04107.1	52908		SOL7296	E02	30.541	829	1	+	1
		Sme2.5_00639.1	125443		SOL8460	E02	31.923	1221	0	-	2
		Sme2.5_02747.1	68047		gg14746_786	E02	32.999	2131	21	+	2
		Sme2.5_05435.1	59172		emx20402	E02	35.005	388	0	+	1
		Sme2.5_02689.1	68799		gg6197_244	E02	35.168	1139	0	-	1
		Sme2.5_14598.1	13353		SOL1004	E02	35.955	994	2	-	1
		Sme2.5_00030.1	265397		SOL2105	E02	37.87	2011	1	+	1
		Sme2.5_05063.1	44510		SOL2093	E02	39.094	774	1	+	1
		Sme2.5_15698.1	16216		est_sep03o11	E02	42.448	665	11	-	1
		Sme2.5_00024.1	275583		gg6431_639	E02	43.215	2299	2	+	3
		Sme2.5_01037.1	105561		gg5125_1082	E02	44.519	118	0	+	2
		Sme2.5_33873.1	473		gg34108_215	E02	47.107	470	1	-	1
		Sme2.5_00748.1	119554		est_pla02f24	E02	47.448	1588	1	-	2
		Sme2.5_04906.1	45798		gg1911_1333	E02	48.066	1440	1	+	1
		Sme2.5_10236.1	40390		est_ovs04m20	E02	48.096	647	2	+	4
		Sme2.5_06605.1	33273		SOL8157	E02	48.096	1369	0	-	1
		Sme2.5_04425.1	50076		SOL7234	E02	48.755	2015	2	+	1
		Sme2.5_02309.1	140804		ecm009	E02	48.951	520	3	+	1
		Sme2.5_01116.1	101995		gg5309_761	E02	50.637	121	0	-	2
		Sme2.5_02956.1	65379		emx20601	E02	52.539	177	0	-	1
		Sme2.5_00172.1	252697		SOL4069	E02	52.562	1812	6	+	6
		Sme2.5_02364.1	73680		SOL1094	E02	53.354	738	1	+	1
		Sme2.5_01385.1	96890		est_cal01g03	E02	54.458	890	2	-	1
		Sme2.5_00803.1	120088		emx20605	E02	57.33	219	0	-	2
		Sme2.5_01645.1	133448		est_chx02n23	E02	57.696	774	0	-	1
		Sme2.5_00015.1	314408		gg13012_646	E02	58.918	990	3	+	4
		Sme2.5_03467.1	78089		SOL7121	E02	62.324	1975	3	+	1
		Sme2.5_00629.1	126247		gg16629_419	E02	63.715	1577	1	+	2
		Sme2.5_06950.1	31481		gg1154_920	E02	64.433	120	1	-	1
		Sme2.5_04657.1	48137		SOL8355	E02	66.148	1089	2	-	1
		Sme2.5_00064.1	230697		gg11164_885	E02	67.503	1623	5	+	1
		Sme2.5_11465.1	19475		gg15131_434	E02	67.766	915	14	-	2
		Sme2.5_00006.1	344403		emx20705	E02	68.031	225	0	+	3
		Sme2.5_03101.1	63630		gg6341_461	E02	71.24	1570	2	+	2
		Sme2.5_00433.1	142226		SOL7458	E02	71.535	1558	34	-	1
		Sme2.5_00127.1	198463		gg4865_422	E02	74.714	119	0	+	2
		Sme2.5_00531.1	133955		gg5584_533	E02	76.739	117	0	-	2
		Sme2.5_00029.1	373546		SOL8461	E02	79.051	808	2	+	1
		Sme2.5_13225.1	17973		gg8321_1674	E02	80.658	121	0	+	1
		Sme2.5_04638.1	81590		est_pst01o14	E02	81.041	841	1	-	1
		Sme2.5_01191.1	155641		gg16403_974	E02	81.804	1324	0	-	1
		Sme2.5_01620.1	87917		est_ovs01j19	E02	82.071	545	0	+	1
		Sme2.5_00580.1	129411		gg1883_699	E02	83.396	1422	0	+	2
		Sme2.5_00518.1	135329		gg3596_404	E02	83.914	1555	8	+	2
		Sme2.5_00037.1	267233		gg12986_207	E02	85.234	1084	0	-	3
		Sme2.5_00876.1	112710		gg5164_1262	E02	87.128	2011	0	-	2
		Sme2.5_00368.1	149197		SOL3010	E02	87.136	185	1	-	1
		Sme2.5_00161.1	224472		gg9995_887	E02	87.895	1207	0	-	1
		Sme2.5_00401.1	145695		gg9527_1133	E02	90.07	1582	3	+	2
		Sme2.5_04493.1	49556		gg2310_283	E02	90.909	121	0	+	2
		Sme2.5_01371.1	94429		gg13593_513	E02	91.889	1083	0	-	3
		Sme2.5_01445.1	92086		SOL3123	E02	91.914	771	0	+	1
		Sme2.5_01610.1	121025		SOL8366	E02	92.394	1247	7	+	1
		Sme2.5_02389.1	73035		gg6484_1024	E02	92.839	1158	1	-	2
		Sme2.5_02353.1	73823		gg17246_632	E02	92.839	881	0	-	1
		Sme2.5_05365.1	42212		est_sht02p02	E02	93.034	779	0	+	1
		Sme2.5_05774.1	39246		emx30105	E03	0	272	0	+	1
		Sme2.5_03951.1	54317		gg3756_1472	E03	2.265	1656	7	-	1
		Sme2.5_07741.1	28288		gg18245_778	E03	4.259	842	12	-	1
		Sme2.5_02777.1	123205		gg18055_399	E03	7.35	118	1	-	1
		Sme2.5_02845.1	116955		SOL7389	E03	8.605	1728	8	-	1
		Sme2.5_00787.1	117352		emx30302	E03	11.275	119	0	-	1
		Sme2.5_22075.1	6523		est_yfr02g22	E03	17.203	714	1	-	1
		Sme2.5_24318.1	3275		emi02F16	E03	17.309	268	19	+	1
		Sme2.5_01103.1	102697		SOL1143	E03	17.787	1511	2	+	1
		Sme2.5_00721.1	121058		est_ovs03e05	E03	18.699	916	3	-	1
		Sme2.5_04886.1	45911		emh11E08	E03	23.837	238	0	+	1
		Sme2.5_09665.1	21992		gg8337_342	E03	30.706	1248	2	+	1
		Sme2.5_00728.1	120932		emx21003	E03	42.72	108	0	+	1
		Sme2.5_03139.1	96341		emk01J09	E03	43.177	440	0	-	1
		Sme2.5_00703.1	229207		emx50602	E03	43.424	208	0	+	1
		Sme2.5_09733.1	21818		SOL7148	E03	43.777	1994	5	+	1
		Sme2.5_12648.1	27549		SOL8440	E03	44.293	1181	3	+	1
		Sme2.5_06854.1	34642		SOL8208	E03	44.362	2039	2	-	1
		Sme2.5_02429.1	81497		emd01F10	E03	44.614	600	0	+	1
		Sme2.5_09970.1	21130		SOL8199	E03	44.614	1017	0	-	1
		Sme2.5_03017.1	86444		est_smfl17e21	E03	44.617	679	0	-	1
		Sme2.5_00494.1	137209		emg01J09	E03	44.645	429	1	+	1
		Sme2.5_00412.1	149620		emk04A23	E03	44.894	666	4	+	1
		Sme2.5_10068.1	20844		emg11I03	E03	44.936	328	0	-	1
		Sme2.5_13979.1	12526		emi04H17	E03	44.986	440	0	-	1
		Sme2.5_02418.1	167844		SOL1080	E03	45.067	762	0	+	1
		Sme2.5_07547.1	31243		gg6907_946	E03	45.157	119	1	+	4
		Sme2.5_00723.1	125697		gg2786_341	E03	45.157	118	0	+	1
		Sme2.5_03976.1	93962		gg5150_1471	E03	45.157	119	1	-	1
		Sme2.5_06864.1	31857		gg3774_727	E03	45.157	114	0	-	2
		Sme2.5_00665.1	169001		eme36B11	E03	45.423	591	3	-	1
		Sme2.5_08164.1	42120		est_ovs06m10	E03	45.514	1546	2	-	1
		Sme2.5_03793.1	73049		emf11F18	E03	45.521	443	1	+	1
		Sme2.5_08068.1	47435		emh11O01	E03	45.521	460	0	-	1
		Sme2.5_02176.1	76715		gg6318_1188	E03	45.623	115	1	-	1
		Sme2.5_05036.1	44798		gg10084_721	E03	45.623	121	0	-	1
		Sme2.5_05761.1	43838		emj02C01	E03	45.623	329	1	+	1
		Sme2.5_30861.1	1036		est_smfl27d13	E03	45.671	524	0	-	1
		Sme2.5_01779.1	97193		emd05F08	E03	46.184	573	0	+	1
		Sme2.5_00938.1	110126		gg4475_1247	E03	47.215	113	1	-	1
		Sme2.5_12004.1	16131		gg16742_777	E03	47.215	120	0	-	1
		Sme2.5_02263.1	75126		est_mlf01e12	E03	47.286	1063	0	+	1
		Sme2.5_05941.1	38128		emx30103	E03	47.368	199	0	+	1
		Sme2.5_07656.1	28595		emh04G12	E03	47.39	486	0	-	1
		Sme2.5_00910.1	143645		gg6737_435	E03	49.467	1107	0	-	1
		Sme2.5_00837.1	114324		emx30701	E03	51.103	202	0	-	1
		Sme2.5_08944.1	25731		gg15661_736	E03	51.427	114	2	+	1
		Sme2.5_06233.1	36108		emk01C06	E03	53.956	781	0	+	1
		Sme2.5_08561.1	25395		SOL3148	E03	56.66	751	1	+	1
		Sme2.5_00785.1	117362		gg8061_574	E03	56.807	1949	3	-	1
		Sme2.5_07682.1	28518		gg10025_147	E03	58.313	2331	5	+	1
		Sme2.5_01170.1	183111		emx30501	E03	58.663	123	0	+	1
		Sme2.5_00059.1	259345		gg6426_931	E03	60.87	119	0	-	1
		Sme2.5_04019.1	53677		gg10650_1052	E03	61.686	1678	1	-	1
		Sme2.5_06132.1	36772		est_pla04p01	E03	64.611	761	2	-	1
		Sme2.5_06608.1	64984		gg12436_637	E03	65.677	941	0	-	1
		Sme2.5_03252.1	79317		emx30603	E03	66.011	154	0	-	1
		Sme2.5_06931.1	31596		est_ls502j22	E03	67.698	293	0	+	1
		Sme2.5_04162.1	52392		SOL7411	E03	70.665	834	0	-	1
		Sme2.5_02440.1	72345		SOL5170	E03	72.014	734	0	+	1
		Sme2.5_00061.1	281868		SOL8346	E03	73.353	680	1	-	1
		Sme2.5_00861.1	140256		gg9177_1468	E03	76.001	118	1	-	1
		Sme2.5_06194.1	36388		gg7746_141	E03	78.853	119	1	-	1
		Sme2.5_10140.1	20574		SOL5165	E03	78.95	743	0	+	1
		Sme2.5_00048.1	253052		SOL5164	E03	82.483	1929	10	-	2
		Sme2.5_24838.1	2942		SOL8622	E03	82.483	762	1	-	2
		Sme2.5_01750.1	84870		SOL8371	E03	86.914	1991	2	+	1
		Sme2.5_00151.1	233486		SOL5226	E03	87.307	261	1	-	2
		Sme2.5_00930.1	110256		SOL5227	E03	87.709	747	0	-	1
		Sme2.5_30108.1	1406		est_sep07e19	E03	88.363	776	2	+	1
		Sme2.5_03296.1	61248		gg12083_785	E03	91.044	117	1	-	2
		Sme2.5_00431.1	165010		est_smfl18k11	E03	91.557	1911	14	+	3
		Sme2.5_01694.1	86267		SOL7167	E03	92.475	1970	1	+	2
		Sme2.5_07256.1	30211		SOL5085	E03	93.12	766	0	-	1
		Sme2.5_02377.1	73383		SOL8545	E03	93.333	959	1	+	1
		Sme2.5_04215.1	52006		SOL7306	E03	93.582	916	3	+	2
		Sme2.5_00036.1	259805		SOL7244	E03	95.34	1691	1	+	1
		Sme2.5_00193.1	174895		SOL8586	E03	95.596	1413	0	-	2
		Sme2.5_00136.1	193609		gg860_2251	E03	97.429	2394	4	-	3
		Sme2.5_05242.1	43213		gg11918_888	E03	98.994	117	1	-	1
		Sme2.5_00170.1	181212		SOL6064	E03	99.562	1974	21	-	1
		Sme2.5_09792.1	21634		SOL6061	E03	100.291	797	1	+	2
		Sme2.5_00022.1	277725		gg20159_370	E03	103.087	118	0	+	1
		Sme2.5_05807.1	38912		gg10658_595	E03	103.087	119	0	-	1
		Sme2.5_24236.1	3336		gg2709_2410	E03	103.087	119	1	+	1
		Sme2.5_00351.1	151456		SOL6060	E03	103.337	322	1	-	1
		Sme2.5_02292.1	74739		gg12147_471	E03	103.386	1600	14	+	1
		Sme2.5_01417.1	93158		SOL7068	E03	103.613	1531	3	+	4
		Sme2.5_00125.1	205658		SOL7106	E03	104.787	1198	2	-	2
		Sme2.5_01565.1	89016		est_smfl28j21	E03	107.023	737	0	-	1
		Sme2.5_01628.1	125929		gg792_952	E03	107.32	120	1	-	2
		Sme2.5_04948.1	45481		emk02K14	E03	107.32	650	0	-	1
		Sme2.5_04732.1	50552		emx31103	E03	107.522	181	0	-	1
		Sme2.5_00140.1	192853		SOL7214	E03	108.2	400	0	+	3
		Sme2.5_00155.1	187483		gg1812_1065	E03	109.215	119	1	+	2
		Sme2.5_00835.1	114485		SOL7320	E03	110.616	784	0	+	1
		Sme2.5_01046.1	105151		SOL1191	E03	112.335	491	1	-	2
		Sme2.5_01194.1	99325		gg12974_1162	E03	114.69	114	0	-	1
		Sme2.5_01764.1	84613		gg11748_1013	E03	115.698	117	1	+	1
		Sme2.5_01155.1	114783		SOL6062	E03	116.271	1282	1	-	1
		Sme2.5_00626.1	126544		SOL8182	E03	116.875	451	2	+	3
		Sme2.5_00007.1	341737		gg5890_591	E03	117.724	1315	0	-	6
		Sme2.5_01146.1	101042		emh02B10	E03	118.104	702	1	-	2
		Sme2.5_00543.1	132673		gg14625_651	E03	118.512	955	0	-	2
		Sme2.5_24628.1	3058		SOL1142	E03	118.512	1196	1	+	1
		Sme2.5_05772.1	39264		SOL8369	E03	118.9	1260	0	+	1
		Sme2.5_01459.1	91738		gg6696_746	E03	119.097	1022	0	-	1
		Sme2.5_24343.1	3263		SOL7091	E03	119.097	642	1	+	1
		Sme2.5_02330.1	74090		eme07D02	E03	119.194	564	0	-	1
		Sme2.5_04268.1	51577		emx31203	E03	119.282	200	0	-	1
		Sme2.5_00508.1	136029		gg15717_150	E03	119.627	936	4	-	3
		Sme2.5_08835.1	24447		EMB01H07	E04	0	521	0	-	1
		Sme2.5_05609.1	81377		SOL4073	E04	1.48	1338	5	+	1
		Sme2.5_02518.1	75877		SOL1054	E04	3.846	1493	0	-	1
		Sme2.5_00681.1	123024		gg6898_298	E04	4.06	1129	0	-	4
		Sme2.5_06002.1	57143		gg10627_355	E04	4.538	1012	1	+	1
		Sme2.5_00087.1	214929		SOL8179	E04	4.929	913	2	-	3
		Sme2.5_01404.1	133891		eme05G05	E04	6.603	452	2	+	1
		Sme2.5_04102.1	150278		gg7261_1014	E04	9.894	1166	0	+	2
		Sme2.5_06152.1	36630		gg22581_104	E04	11.65	587	1	+	1
		Sme2.5_01078.1	147021		est_ovs05n01	E04	12.459	1692	0	+	4
		Sme2.5_06151.1	61559		emx40202	E04	16.127	175	0	-	1
		Sme2.5_05126.1	44129		SOL1057	E04	17.067	949	6	+	1
		Sme2.5_05052.1	44701		SOL3202	E04	17.483	1008	0	+	2
		Sme2.5_01907.1	132913		emi06D05	E04	19.052	538	0	-	2
		Sme2.5_06484.1	92243		emx40302	E04	20.616	191	0	+	1
		Sme2.5_16830.1	8610		gg4119_345	E04	23.655	1756	0	+	1
		Sme2.5_00323.1	154669		SOL7452	E04	28.224	1973	6	-	1
		Sme2.5_23963.1	3534		gg11292_537	E04	29.711	1986	0	+	1
		Sme2.5_00571.1	130040		gg26712_453	E04	30.623	791	3	-	1
		Sme2.5_08793.1	24601		SOL8675	E04	33.627	1283	0	-	1
		Sme2.5_01497.1	120091		gg11266_374	E04	37.235	118	1	-	1
		Sme2.5_07467.1	29320		gg15562_731	E04	40.268	118	0	-	1
		Sme2.5_13922.1	12601		SOL7183	E04	40.268	1327	1	+	1
		Sme2.5_15707.1	9969		emk02D15	E04	40.984	624	0	-	1
		Sme2.5_10050.1	20890		EMB0028	E04	41.845	382	0	+	1
		Sme2.5_11024.1	29886		EMB01H09	E04	42.202	591	0	+	2
		Sme2.5_01142.1	139728		emi04F02	E04	42.676	605	0	+	1
		Sme2.5_01533.1	89487		emi02I08	E04	42.982	529	0	+	1
		Sme2.5_07013.1	31237		emd09B01	E04	43.552	725	1	-	1
		Sme2.5_01004.1	142746		SOL2149	E04	43.567	1382	1	-	1
		Sme2.5_04961.1	48026		emd17D06	E04	43.567	504	1	+	1
		Sme2.5_07242.1	30267		gg8458_1123	E04	43.567	117	1	-	1
		Sme2.5_03696.1	64517		gg16152_515	E04	44.666	1157	1	+	4
		Sme2.5_09817.1	29431		gg6111_950	E04	44.669	120	1	-	1
		Sme2.5_07614.1	82774		eme11G05	E04	45.857	584	0	+	1
		Sme2.5_07989.1	44548		SOL1225	E04	45.868	759	0	+	1
		Sme2.5_01291.1	151770		emd01C04	E04	46.21	778	1	+	1
		Sme2.5_01719.1	85711		est_sep05k17	E04	46.21	789	1	-	1
		Sme2.5_00035.1	297315		eme25C09	E04	46.212	608	0	-	1
		Sme2.5_05973.1	37918		emk02E06	E04	46.601	977	33	+	1
		Sme2.5_05114.1	44191		emh11N11	E04	53.659	455	0	-	1
		Sme2.5_02296.1	74649		emj03E23	E04	54.046	531	0	+	1
		Sme2.5_00648.1	124823		gg9463_1154	E04	55.861	1445	2	-	1
		Sme2.5_08269.1	26341		emf21L13	E04	57.563	658	0	-	1
		Sme2.5_00398.1	328177		gg8918_154	E04	58.532	117	0	+	1
		Sme2.5_05098.1	60627		gg16280_721	E04	59.781	1047	51	-	1
		Sme2.5_00086.1	217533		gg8021_869	E04	59.931	116	0	+	1
		Sme2.5_02500.1	170181		SOL8167	E04	61.465	579	0	+	2
		Sme2.5_14288.1	12052		gg4562_397	E04	62.159	2310	5	+	1
		Sme2.5_05161.1	43856		EMB0059	E04	62.855	681	3	-	1
		Sme2.5_05121.1	44152		emx40704	E04	63.408	229	0	-	1
		Sme2.5_07981.1	38709		gg1024_473	E04	66.42	118	0	-	1
		Sme2.5_03238.1	61986		SOL8443	E04	67.247	417	2	+	3
		Sme2.5_03606.1	58026		SOL7176	E04	67.686	1863	11	+	1
		Sme2.5_00544.1	132648		gg15213_596	E04	68.826	120	1	-	1
		Sme2.5_25218.1	2739		gg4278_400	E04	68.826	116	1	+	1
		Sme2.5_01158.1	185175		SOL8149	E04	69.775	593	1	+	2
		Sme2.5_00599.1	147207		SOL1148	E04	70.449	294	1	+	1
		Sme2.5_08460.1	25753		est_smfl13j14	E04	71.338	1010	0	+	1
		Sme2.5_00039.1	281268		gg10116_665	E04	72.917	1947	1	+	2
		Sme2.5_24388.1	3229		gg4421_105	E04	73.069	2944	8	+	1
		Sme2.5_02491.1	71592		SOL4018	E04	73.239	589	4	-	1
		Sme2.5_29349.1	1885		SOL6069	E04	73.705	883	1	-	1
		Sme2.5_00924.1	110426		emx40804	E04	74.074	214	0	-	2
		Sme2.5_08784.1	24629		gg2977_1146	E04	74.636	119	1	-	1
		Sme2.5_00077.1	223962		SOL5084	E04	75.254	2033	2	+	2
		Sme2.5_01891.1	82072		emf11N23	E04	75.589	241	0	-	1
		Sme2.5_00417.1	263998		emx40901	E04	78.756	197	0	+	2
		Sme2.5_01056.1	104659		gg17743_536	E04	79.788	1042	3	+	1
		Sme2.5_00038.1	258840		SOL8262	E04	81.539	1454	1	+	1
		Sme2.5_05172.1	60085		SOL8589	E04	82.801	656	1	+	2
		Sme2.5_15780.1	23392		SOL1122	E04	83.922	1257	13	+	1
		Sme2.5_06498.1	36971		SOL8213	E04	85.998	1149	1	-	1
		Sme2.5_03559.1	98318		emx40905	E04	86.508	212	0	+	1
		Sme2.5_04129.1	54677		est_ae002e19	E04	87.152	736	0	+	1
		Sme2.5_00319.1	189096		emd13H06	E04	88.467	522	1	-	1
		Sme2.5_01376.1	94306		gg15087_1554	E04	88.977	2271	7	-	3
		Sme2.5_05994.1	37779		gg13077_1363	E04	93.435	1463	2	-	2
		Sme2.5_00171.1	181101		SOL8590	E04	95.976	391	1	-	1
		Sme2.5_00003.1	629958		gg5945_794	E04	96.072	2134	1	+	4
		Sme2.5_24018.1	3495		SOL8456	E04	96.406	525	0	-	1
		Sme2.5_00505.1	136153		gg8413_1167	E04	97	121	0	+	2
		Sme2.5_00179.1	247040		SOL1109	E04	101.996	1058	0	-	3
		Sme2.5_02078.1	78468		SOL1223	E04	104.476	1137	0	+	1
		Sme2.5_00388.1	173395		emh01L14	E05	0	492	0	+	1
		Sme2.5_02195.1	76310		est_rbw03m09	E05	1.736	780	1	-	2
		Sme2.5_03795.1	55910		SOL7023	E05	9.742	2013	2	+	2
		Sme2.5_00188.1	176332		SOL8266	E05	11.041	1139	5	-	1
		Sme2.5_00514.1	135554		SOL4058	E05	12.383	941	1	+	1
		Sme2.5_05276.1	42976		SOL7367	E05	13.255	1974	1	-	1
		Sme2.5_05669.1	39992		emx20304	E05	13.729	210	0	-	1
		Sme2.5_00584.1	176980		emx50204	E05	14.253	207	0	+	3
		Sme2.5_00549.1	250987		gg9571_666	E05	20.06	119	1	+	1
		Sme2.5_02959.1	65366		gg2497_1724	E05	20.06	119	1	+	1
		Sme2.5_04516.1	49397		emx50304	E05	20.561	206	0	+	1
		Sme2.5_00283.1	159627		gg14347_922	E05	21.535	1753	3	-	3
		Sme2.5_09577.1	26274		SOL7397	E05	22.4	1762	8	-	1
		Sme2.5_06156.1	36610		est_ae505n08	E05	22.68	330	0	+	1
		Sme2.5_24436.1	3197		gg1274_2922	E05	23.162	118	0	+	1
		Sme2.5_02154.1	77095		gg12956_346	E05	25.58	1032	1	-	1
		Sme2.5_05968.1	63807		SOL3106	E05	27.429	930	1	-	3
		Sme2.5_29571.1	1796		SOL4035	E05	27.67	626	0	+	1
		Sme2.5_05238.1	43251		SOL6095	E05	30.212	1069	1	+	1
		Sme2.5_02231.1	75691		gg1036_639	E05	30.629	1769	4	-	1
		Sme2.5_05108.1	44220		SOL2109	E05	30.701	775	0	-	1
		Sme2.5_23552.1	3728		est_smfl06n11	E05	30.725	1026	0	+	1
		Sme2.5_00146.1	226277		gg5289_157	E05	33.829	116	1	+	6
		Sme2.5_01568.1	88989		gg11601_816	E05	33.829	120	1	+	1
		Sme2.5_00396.1	233547		SOL5136	E05	34.41	414	0	-	1
		Sme2.5_01133.1	130324		gg16996_553	E05	37.36	118	1	-	3
		Sme2.5_12354.1	17438		SOL6037	E05	40.846	2004	2	+	2
		Sme2.5_03480.1	59281		SOL8547	E05	41.312	321	1	-	2
		Sme2.5_03628.1	57759		gg2643_1949	E05	41.367	2223	4	+	1
		Sme2.5_01058.1	104568		SOL1026	E05	41.395	1129	5	+	1
		Sme2.5_01601.1	88343		SOL3115	E05	41.395	235	16	+	1
		Sme2.5_23529.1	3740		SOL6092	E05	41.736	856	1	+	1
		Sme2.5_08308.1	26226		SOL5230	E05	43.482	751	5	+	1
		Sme2.5_05799.1	39004		gg11480_325	E05	44.323	120	0	-	1
		Sme2.5_01600.1	88376		emg21I10	E05	45.113	539	0	+	1
		Sme2.5_02656.1	69151		emx41003	E05	45.289	203	0	+	1
		Sme2.5_19071.1	12669		emk04D19	E05	45.821	442	2	+	1
		Sme2.5_02571.1	154358		emx20904	E05	45.843	160	0	+	1
		Sme2.5_00916.1	110800		emh01I23	E05	46.084	513	0	-	1
		Sme2.5_01246.1	221639		emx50601	E05	46.242	110	0	+	2
		Sme2.5_04801.1	46692		emi02E20	E05	46.384	772	0	-	1
		Sme2.5_31744.1	797		SOL3200	E05	46.707	191	0	+	1
		Sme2.5_04258.1	51665		emf01A06	E05	46.762	481	0	-	1
		Sme2.5_04713.1	89563		SOL8175	E05	46.773	880	2	-	1
		Sme2.5_09345.1	22914		emh11F10	E05	46.779	365	2	+	1
		Sme2.5_06410.1	34776		emi04D14	E05	47.048	280	0	-	1
		Sme2.5_03115.1	63506		emg11A12	E05	47.172	856	1	-	1
		Sme2.5_00378.1	234758		eme30D06	E05	47.475	595	27	-	1
		Sme2.5_00421.1	166878		emx50703	E05	47.476	228	0	+	1
		Sme2.5_01862.1	82449		ecm040	E05	48.363	622	8	-	1
		Sme2.5_04781.1	163637		eme36B08	E05	48.604	247	0	+	1
		Sme2.5_11842.1	16471		emi02K11	E05	48.736	881	1	+	1
		Sme2.5_08342.1	32604		gg17707_956	E05	49.247	1329	1	-	1
		Sme2.5_06028.1	37451		SOL1003	E05	50.963	777	2	-	1
		Sme2.5_01169.1	100173		est_smfl17n01	E05	51.451	890	2	-	1
		Sme2.5_00848.1	119843		SOL6054	E05	52.38	1434	0	-	1
		Sme2.5_00610.1	141880		est_ae001j04	E05	54.331	907	5	-	1
		Sme2.5_07599.1	94753		SOL6155	E05	57.185	2073	1	+	1
		Sme2.5_02951.1	65476		gg16768_1212	E05	60.212	1305	7	+	2
		Sme2.5_03146.1	63109		gg15089_766	E05	63.091	1076	1	+	2
		Sme2.5_02337.1	76481		SOL8801	E05	64.877	1110	0	+	1
		Sme2.5_05795.1	39066		gg7031_1886	E05	65.935	2428	6	+	1
		Sme2.5_01333.1	154670		emi02E15	E05	72.01	631	0	-	1
		Sme2.5_00033.1	263639		gg7897_504	E05	75.241	1357	1	+	2
		Sme2.5_08514.1	25549		gg635_369	E05	77.003	1563	3	-	1
		Sme2.5_04185.1	52227		emx50802	E05	78.573	162	0	+	1
		Sme2.5_03546.1	58570		gg16960_923	E05	78.933	1060	2	+	1
		Sme2.5_01894.1	95281		gg20634_92	E05	79.599	876	1	+	2
		Sme2.5_07918.1	47464		SOL1108	E05	80.981	1290	14	-	2
		Sme2.5_02198.1	76266		est_smfl24i24	E05	82.085	564	1	+	1
		Sme2.5_04921.1	45696		est_ped06d15	E05	82.352	665	1	+	2
		Sme2.5_03772.1	57284		gg4636_939	E05	82.638	1974	2	+	1
		Sme2.5_09941.1	21243		gg4643_363	E05	82.638	1351	5	-	1
		Sme2.5_00264.1	166411		SOL5033	E05	84.208	2021	3	+	4
		Sme2.5_01701.1	89118		SOL8264	E05	86.798	1386	7	+	2
		Sme2.5_04287.1	63725		est_sht04i09	E05	86.889	1991	2	-	1
		Sme2.5_11919.1	16310		SOL4062	E05	87.737	579	2	-	1
		Sme2.5_01039.1	105461		SOL6053	E05	89.195	766	3	+	1
		Sme2.5_03006.1	64868		gg4944_1074	E05	91.038	2540	5	+	1
		Sme2.5_04783.1	46816		est_per04d19	E05	92.505	748	0	+	1
		Sme2.5_01841.1	97595		gg20724_566	E05	92.716	689	1	-	2
		Sme2.5_02550.1	70532		gg14313_786	E05	93.725	119	1	-	3
		Sme2.5_00187.1	197329		est_smfl17n18	E05	94.226	1562	2	+	1
		Sme2.5_02319.1	90471		SOL4047	E05	96.55	1185	1	+	2
		Sme2.5_00528.1	186056		emx50404	E05	96.55	111	0	+	3
		Sme2.5_00515.1	135516		gg7670_1142	E05	96.551	1374	2	-	5
		Sme2.5_30726.1	1077		SOL7006	E05	98.444	530	5	-	1
		Sme2.5_15882.1	9764		SOL8566	E05	98.953	462	1	+	1
		Sme2.5_00779.1	135261		SOL8374	E05	99.122	1842	4	-	3
		Sme2.5_31101.1	956		SOL8147	E05	99.974	402	1	+	1
		Sme2.5_00653.1	202313		emx51005	E05	100.893	171	0	+	1
		Sme2.5_04259.1	57152		gg7349_201	E06	0	1220	7	-	1
		Sme2.5_04492.1	49569		est_smfl14d04	E06	3.352	1308	0	-	1
		Sme2.5_01762.1	88309		SOL6017	E06	6.85	939	1	-	1
		Sme2.5_03484.1	59233		gg15700_746	E06	11.116	119	1	+	1
		Sme2.5_01509.1	105687		SOL7350	E06	11.768	853	1	-	3
		Sme2.5_01765.1	150680		gg10824_198	E06	13.415	963	1	+	1
		Sme2.5_02209.1	86313		SOL2095	E06	15.75	768	0	+	1
		Sme2.5_01952.1	85880		SOL3113	E06	19.666	757	0	-	1
		Sme2.5_03681.1	107182		emf01A03	E06	21.228	369	10	-	2
		Sme2.5_02964.1	73720		SOL7123	E06	31.633	1896	1	-	1
		Sme2.5_25294.1	5269		SOL2083	E06	31.633	883	1	-	1
		Sme2.5_01104.1	102674		gg375_380	E06	36.405	1213	3	+	1
		Sme2.5_01462.1	124562		emk04H07	E06	40.355	604	0	-	1
		Sme2.5_00949.1	256188		emk03O04	E06	42.23	696	1	+	1
		Sme2.5_00050.1	245567		SOL8290	E06	42.782	808	1	+	2
		Sme2.5_05340.1	57379		SOL3194	E06	42.903	1328	0	+	1
		Sme2.5_03982.1	58965		gg42881_241	E06	43.03	459	1	+	1
		Sme2.5_09084.1	45953		gg5412_571	E06	43.03	1139	2	-	1
		Sme2.5_00881.1	119535		emk04N11	E06	43.119	445	0	+	1
		Sme2.5_06052.1	37288		emg21I17	E06	43.283	727	2	+	1
		Sme2.5_03787.1	95594		gg4927_924	E06	43.374	3090	1	+	2
		Sme2.5_17388.1	7984		emg11L19	E06	43.379	499	0	-	1
		Sme2.5_04822.1	64488		gg12594_313	E06	43.406	119	1	-	2
		Sme2.5_08049.1	30517		eme02B08	E06	43.406	709	0	-	1
		Sme2.5_08398.1	25922		SOL7337	E06	43.406	657	0	-	1
		Sme2.5_05332.1	74169		emf01I12	E06	43.516	1002	5	+	1
		Sme2.5_01870.1	109985		emf21I08	E06	43.55	502	1	-	1
		Sme2.5_00886.1	161140		emk05B02	E06	43.559	747	1	-	1
		Sme2.5_01075.1	130792		emf21C11	E06	43.602	517	0	+	1
		Sme2.5_10165.1	28946		EMB0027	E06	43.743	736	0	-	1
		Sme2.5_00804.1	210510		est_per06f10	E06	43.776	675	5	+	2
		Sme2.5_20231.1	6807		emg21M05	E06	43.776	820	3	-	1
		Sme2.5_01586.1	92025		est_per06o01	E06	43.888	1322	3	+	1
		Sme2.5_02415.1	72680		SOL3147	E06	43.904	1365	1	-	1
		Sme2.5_05697.1	39769		emx30504	E06	43.976	113	0	+	1
		Sme2.5_22886.1	3977		gg19290_459	E06	43.984	117	1	+	1
		Sme2.5_07569.1	28938		SOL5094	E06	43.997	863	0	-	1
		Sme2.5_04782.1	46827		emd02B12	E06	44.013	797	8	+	1
		Sme2.5_05442.1	41571		emg11N23	E06	44.241	675	2	-	1
		Sme2.5_05507.1	41116		gg21814_158	E06	44.547	120	0	+	2
		Sme2.5_00711.1	131498		SOL7187	E06	44.552	870	0	+	1
		Sme2.5_08404.1	25904		eme01C08	E06	45.193	729	1	+	1
		Sme2.5_00994.1	107561		gg6571_225	E06	45.747	118	1	-	3
		Sme2.5_09953.1	21199		emx60902	E06	47.301	145	0	+	1
		Sme2.5_04937.1	45604		SOL7434	E06	50.74	346	1	-	1
		Sme2.5_01540.1	135560		est_ls503b10	E06	50.848	480	0	+	1
		Sme2.5_02092.1	78216		SOL8384	E06	51.112	1306	0	-	1
		Sme2.5_08567.1	27666		SOL7035	E06	51.624	1715	6	+	1
		Sme2.5_10040.1	20920		emj04E17	E06	51.846	414	0	-	1
		Sme2.5_06147.1	52888		gg3802_1047	E06	52.281	1347	0	-	1
		Sme2.5_04021.1	53669		SOL7352	E06	52.378	1036	1	-	2
		Sme2.5_10389.1	19853		ecm074	E06	52.747	660	4	-	1
		Sme2.5_08853.1	24414		SOL5240	E06	53.208	504	4	+	1
		Sme2.5_12204.1	15742		gg1207_427	E06	53.473	120	0	-	2
		Sme2.5_05067.1	44495		gg11767_356	E06	55.695	760	1	+	1
		Sme2.5_06875.1	52687		SOL8579	E06	60.379	532	19	-	2
		Sme2.5_01946.1	81142		SOL3054	E06	62.344	751	0	-	1
		Sme2.5_06023.1	37495		SOL8184	E06	62.868	984	1	-	1
		Sme2.5_01273.1	97020		emx60604	E06	63.063	182	0	+	1
		Sme2.5_02281.1	79872		SOL2001	E06	63.351	1117	1	+	2
		Sme2.5_02049.1	78909		EMB01M15	E06	65.068	642	0	+	3
		Sme2.5_02933.1	72312		est_ovl02e15	E06	67.071	634	0	-	2
		Sme2.5_00377.1	148275		emh01H04	E06	67.367	627	0	-	2
		Sme2.5_00068.1	227202		emh01E24	E06	70.455	582	0	-	3
		Sme2.5_00018.1	290364		eme07H07	E06	74.088	737	2	+	3
		Sme2.5_01372.1	94393		emx60804	E06	74.777	249	0	+	2
		Sme2.5_07058.1	31033		SOL4139	E06	77.36	722	2	-	1
		Sme2.5_00008.1	336144		est_yfr01i01	E06	78.775	714	1	-	5
		Sme2.5_00968.1	113725		est_ae507m18	E06	80.078	764	11	+	2
		Sme2.5_00955.1	149197		SOL1062	E06	80.101	777	3	+	1
		Sme2.5_05662.1	40010		SOL6109	E06	81.908	1134	1	-	1
		Sme2.5_10393.1	19846		emx60805	E06	82.04	181	0	+	1
		Sme2.5_00298.1	157461		gg15993_343	E06	82.618	1180	3	-	3
		Sme2.5_00332.1	153399		est_ae503f19	E06	84.569	735	0	-	1
		Sme2.5_03716.1	56775		SOL6105	E06	86.24	1267	1	-	3
		Sme2.5_01887.1	82102		SOL6122	E06	86.57	1966	3	-	1
		Sme2.5_00536.1	192624		SOL5062	E06	89.025	736	0	-	1
		Sme2.5_03416.1	59985		gg2628_1089	E06	90.153	1442	3	-	1
		Sme2.5_01649.1	87292		emx60904	E06	90.631	218	0	+	2
		Sme2.5_06588.1	33385		SOL6125	E06	91.404	1985	0	-	2
		Sme2.5_00204.1	173122		gg11500_460	E06	93.613	119	1	-	1
		Sme2.5_00076.1	223120		emx61003	E06	94.812	191	0	+	2
		Sme2.5_01575.1	88887		emd04E05	E06	94.858	686	0	+	1
		Sme2.5_03548.1	58566		est_rbw02m04	E06	98.603	1937	8	-	1
		Sme2.5_03644.1	57538		SOL6100	E06	99.329	988	0	-	1
		Sme2.5_00845.1	113780		SOL6046	E06	99.764	1056	1	-	1
		Sme2.5_00019.1	288707		gg5559_714	E06	102.869	1231	0	-	3
		Sme2.5_31214.1	925		gg17144_396	E06	103.601	118	0	+	1
		Sme2.5_05245.1	43183		gg13092_328	E06	104.591	974	2	+	2
		Sme2.5_00512.1	135622		SOL8437	E06	106.195	595	0	-	1
		Sme2.5_00295.1	157663		gg9544_252	E06	106.417	1606	0	-	4
		Sme2.5_00001.1	448289		emx61102	E06	107.522	226	0	+	1
		Sme2.5_03478.1	59306		SOL2111	E06	107.896	783	1	+	1
		Sme2.5_00081.1	218649		emx61103	E06	108.391	201	0	+	2
		Sme2.5_00827.1	114830		SOL6043	E06	110.736	834	3	+	1
		Sme2.5_00014.1	302495		gg22840_430	E06	111.21	703	2	+	1
		Sme2.5_00810.1	211356		gg2782_609	E06	112.812	1142	1	-	3
		Sme2.5_05967.1	38001		SOL6121	E06	112.842	2071	1	-	1
		Sme2.5_05088.1	44379		emx70202	E07	0	198	0	-	2
		Sme2.5_00131.1	197032		SOL7046	E07	0.936	919	0	-	1
		Sme2.5_04764.1	47039		emf01M06	E07	6.916	681	0	+	1
		Sme2.5_00558.1	134917		SOL7073	E07	13.397	1784	3	+	1
		Sme2.5_03889.1	65180		emx70301	E07	20.536	248	0	+	1
		Sme2.5_00944.1	166626		SOL8148	E07	21.317	655	0	-	1
		Sme2.5_12549.1	15066		emx70305	E07	23.359	222	0	+	2
		Sme2.5_08821.1	79339		gg6760_830	E07	27.313	1088	3	-	1
		Sme2.5_01288.1	96547		SOL4124	E07	29.29	761	2	-	3
		Sme2.5_05589.1	60353		emi01I19	E07	30.02	334	0	+	1
		Sme2.5_04161.1	69153		SOL1214	E07	30.169	1942	1	+	1
		Sme2.5_06024.1	37491		gg985_225	E07	30.961	117	2	+	1
		Sme2.5_04534.1	53073		emi01L21	E07	31.308	374	0	+	1
		Sme2.5_04074.1	85288		emh03H03	E07	31.318	134	0	-	1
		Sme2.5_08985.1	23994		SOL8243	E07	31.421	170	0	-	1
		Sme2.5_03384.1	60306		emf01M12	E07	31.422	642	0	-	1
		Sme2.5_07185.1	59221		emh21L21	E07	31.566	1003	0	-	1
		Sme2.5_00279.1	160111		emh03D11	E07	31.567	680	0	-	1
		Sme2.5_03338.1	85991		emh04B05	E07	31.567	685	1	+	1
		Sme2.5_06255.1	35891		emf21M21	E07	31.571	352	0	-	1
		Sme2.5_02543.1	70641		eme05F08	E07	31.574	322	0	+	1
		Sme2.5_01836.1	82882		emi01C21	E07	31.808	418	0	-	1
		Sme2.5_01003.1	107110		SOL7081	E07	31.818	835	1	+	1
		Sme2.5_02250.1	75340		emf21G11	E07	31.818	509	1	-	1
		Sme2.5_02925.1	65785		gg9307_621	E07	31.818	120	1	-	1
		Sme2.5_06063.1	55825		SOL7286	E07	31.818	764	2	+	1
		Sme2.5_07257.1	57665		gg8781_462	E07	31.818	114	1	+	1
		Sme2.5_09102.1	45399		emh11O09	E07	31.873	529	0	+	1
		Sme2.5_04296.1	51291		emh05B12	E07	31.997	880	0	+	1
		Sme2.5_07791.1	28109		SOL8681	E07	32.071	1378	0	-	1
		Sme2.5_13195.1	35488		eme12A01	E07	32.276	649	1	+	2
		Sme2.5_08199.1	26593		emf21M05	E07	32.875	205	0	+	2
		Sme2.5_12660.1	14852		emd09F08	E07	34.089	322	0	+	1
		Sme2.5_01227.1	98476		emd01D08	E07	34.667	684	38	+	1
		Sme2.5_01826.1	83182		gg7865_390	E07	35.635	1744	2	-	2
		Sme2.5_00437.1	142101		emx70503	E07	36.449	142	0	+	1
		Sme2.5_02248.1	131801		eme03H04	E07	37.706	569	3	-	1
		Sme2.5_00354.1	151075		gg6821_711	E07	37.755	113	1	+	2
		Sme2.5_02963.1	65310		emf11K21	E07	38.342	588	0	-	1
		Sme2.5_04329.1	50979		emx70602	E07	38.991	129	0	-	1
		Sme2.5_13500.1	13289		gg24075_162	E07	42.472	120	1	+	1
		Sme2.5_06838.1	31982		est_smfl12f23	E07	44.842	704	0	+	1
		Sme2.5_07103.1	53245		emh11H03	E07	51.144	630	0	+	1
		Sme2.5_01314.1	100447		gg15373_953	E07	56.652	1619	5	-	1
		Sme2.5_00502.1	161237		SOL7366	E07	59.972	1127	0	-	2
		Sme2.5_00423.1	143161		SOL2084	E07	59.984	786	0	-	1
		Sme2.5_00135.1	224194		gg7714_404	E07	61.189	117	1	+	1
		Sme2.5_00367.1	149545		gg7673_601	E07	63.732	120	0	-	1
		Sme2.5_03393.1	60191		gg5553_262	E07	65.109	1244	0	+	1
		Sme2.5_00519.1	142277		gg16446_1504	E07	65.56	118	0	-	1
		Sme2.5_03854.1	62129		gg10651_1560	E07	65.628	2453	4	+	1
		Sme2.5_00145.1	189797		gg5595_288	E07	66.343	1229	0	-	3
		Sme2.5_05493.1	41189		gg2217_1821	E07	67.952	121	0	-	1
		Sme2.5_01196.1	99256		gg3613_1452	E07	68.806	1660	3	+	1
		Sme2.5_03973.1	54125		SOL7016	E07	69.874	1942	2	-	1
		Sme2.5_06530.1	58214		gg13425_832	E07	70.814	1350	5	+	1
		Sme2.5_00555.1	131087		gg8039_835	E07	72.227	1492	1	-	2
		Sme2.5_06455.1	34430		SOL1228	E07	72.627	789	3	+	1
		Sme2.5_05996.1	39598		gg27390_413	E07	73.484	586	0	+	1
		Sme2.5_30310.1	1273		est_yfr03f09	E07	76.024	562	1	+	1
		Sme2.5_00017.1	374084		gg743_656	E07	76.103	2603	8	-	4
		Sme2.5_00236.1	166416		emf01B07	E07	80.526	457	0	+	2
		Sme2.5_01040.1	105432		emx70903	E07	81.282	107	0	+	1
		Sme2.5_00769.1	118364		gg23028_290	E07	81.36	604	0	-	1
		Sme2.5_10251.1	20222		SOL8360	E07	82.526	640	1	+	2
		Sme2.5_03498.1	59109		SOL7305	E07	83.139	601	1	-	1
		Sme2.5_05759.1	73019		gg1388_1872	E07	83.335	2490	1	-	1
		Sme2.5_06855.1	31893		gg3237_2187	E07	83.335	2502	4	+	1
		Sme2.5_01027.1	141088		emx70904	E07	84.943	129	0	+	1
		Sme2.5_00420.1	143675		est_cal05h22	E07	85.019	747	15	+	4
		Sme2.5_00100.1	208623		SOL5197	E07	86.443	577	1	-	4
		Sme2.5_04405.1	50259		est_ae004c13	E07	89.595	1302	1	-	2
		Sme2.5_01530.1	94518		SOL7178	E07	91.69	980	2	+	1
		Sme2.5_01077.1	160715		emf01E17	E07	93.544	528	0	-	1
		Sme2.5_00013.1	312900		gg4245_494	E08	1.727	117	1	-	5
		Sme2.5_19934.1	6330		emi03C09	E08	5.049	317	4	+	1
		Sme2.5_00690.1	131682		est_per02h15	E08	5.05	432	2	+	2
		Sme2.5_12621.1	27936		emf21I02	E08	10.258	422	7	+	1
		Sme2.5_05030.1	50959		SOL4068	E08	10.432	1940	1	-	1
		Sme2.5_04063.1	53275		SOL8265	E08	17.926	1518	1	-	1
		Sme2.5_03100.1	63655		SOL8140	E08	18.622	1578	2	-	1
		Sme2.5_01183.1	225554		gg2706_714	E08	19.452	2010	0	+	2
		Sme2.5_06485.1	34135		gg105_1488	E08	23.012	2762	4	-	1
		Sme2.5_03227.1	62124		SOL5229	E08	23.89	665	1	-	1
		Sme2.5_09544.1	22369		SOL7348	E08	24.474	1360	4	+	1
		Sme2.5_08585.1	25297		gg9659_289	E08	24.754	819	3	+	1
		Sme2.5_01368.1	94508		gg7333_120	E08	27.678	990	0	-	2
		Sme2.5_10397.1	19832		emg21J23	E08	28.451	1220	0	-	1
		Sme2.5_11437.1	17383		emh03B06	E08	28.714	811	0	-	1
		Sme2.5_01883.1	82191		gg13511_199	E08	29.681	119	1	-	1
		Sme2.5_02986.1	84296		emx80202	E08	29.998	202	9	+	1
		Sme2.5_00966.1	108775		gg4270_164	E08	30.888	118	1	-	1
		Sme2.5_04337.1	50908		emf01N16	E08	31.181	426	0	+	1
		Sme2.5_01817.1	164263		emg11F21	E08	31.318	752	1	+	1
		Sme2.5_00833.1	114585		emf21A23	E08	31.424	738	2	-	1
		Sme2.5_19749.1	8622		emf01O07	E08	31.702	650	0	+	1
		Sme2.5_17481.1	13637		eme31F04	E08	31.96	531	2	+	1
		Sme2.5_00732.1	255728		emh11E04	E08	32.139	786	0	+	1
		Sme2.5_02828.1	66991		emf21I04	E08	32.941	576	0	-	2
		Sme2.5_05504.1	41126		emi05G09	E08	33.067	627	2	-	1
		Sme2.5_05731.1	39542		emf01N08	E08	33.105	606	3	-	1
		Sme2.5_01180.1	99755		emf11P07	E08	33.194	653	0	+	1
		Sme2.5_03329.1	102908		SOL4145	E08	33.288	775	2	-	1
		Sme2.5_00182.1	366358		emj05C16	E08	33.291	758	0	+	1
		Sme2.5_13148.1	13918		eme12F11	E08	33.291	619	0	+	1
		Sme2.5_05025.1	60267		SOL8250	E08	33.356	680	1	-	1
		Sme2.5_01387.1	93960		emk02O06	E08	33.59	819	0	-	1
		Sme2.5_10326.1	20004		SOL8804	E08	33.865	497	18	+	2
		Sme2.5_02040.1	146250		emx80603	E08	34.339	191	0	+	1
		Sme2.5_01535.1	89478		est_rot01n06	E08	34.394	409	1	-	1
		Sme2.5_03590.1	58160		est_ae002c18	E08	35.659	878	6	-	1
		Sme2.5_01655.1	87143		gg2749_1006	E08	35.662	1294	0	-	1
		Sme2.5_09348.1	22906		emg11D19	E08	35.809	328	1	-	3
		Sme2.5_05572.1	42657		emk01F05	E08	37.047	393	0	+	1
		Sme2.5_14335.1	11974		gg2790_975	E08	37.708	119	0	-	1
		Sme2.5_00227.1	167778		emx90701	E08	37.729	243	0	+	1
		Sme2.5_24094.1	3449		SOL7468	E08	37.893	1669	1	+	1
		Sme2.5_01322.1	103735		emf21H22	E08	37.963	251	0	+	1
		Sme2.5_02142.1	85718		est_cpa03j24	E08	38.881	721	2	+	1
		Sme2.5_03729.1	61970		SOL7025	E08	41.234	2000	0	+	1
		Sme2.5_06383.1	34990		emxA0205	E08	43.24	100	0	-	1
		Sme2.5_07751.1	34347		eme12G09	E08	43.445	560	2	-	3
		Sme2.5_07069.1	31000		SOL7071	E08	43.64	1843	1	-	1
		Sme2.5_09471.1	38112		emd05D12	E08	44.58	719	42	-	1
		Sme2.5_04463.1	63987		eme02D12	E08	44.978	355	0	-	1
		Sme2.5_05092.1	67829		emd17G11	E08	45.605	507	2	+	2
		Sme2.5_06339.1	35343		emh11J10	E08	46.885	408	29	-	1
		Sme2.5_01418.1	166549		est_ae501f12	E08	46.951	384	0	+	3
		Sme2.5_02390.1	73027		SOL8803	E08	47.431	795	0	+	1
		Sme2.5_01835.1	111807		SOL7204	E08	48.484	1957	2	-	2
		Sme2.5_05136.1	103833		SOL8802	E08	48.643	921	0	-	1
		Sme2.5_05072.1	44465		SOL1099	E08	52.999	775	2	+	1
		Sme2.5_07558.1	34907		SOL8276	E08	56.727	1998	7	+	1
		Sme2.5_01795.1	92970		eme11H04	E08	56.899	271	0	-	2
		Sme2.5_00696.1	130409		est_ovs04a11	E08	57.413	1099	4	-	1
		Sme2.5_00446.1	306147		SOL8180	E08	60.379	1052	1	+	5
		Sme2.5_07047.1	31067		est_ped07n19	E08	61.329	972	1	+	1
		Sme2.5_01105.1	102617		SOL3207	E08	66.371	1515	1	-	2
		Sme2.5_01234.1	98252		gg5206_301	E08	66.752	1041	5	-	1
		Sme2.5_07408.1	29568		emx80704	E08	67.824	177	0	+	1
		Sme2.5_03715.1	56776		SOL4056	E08	68.747	737	0	-	1
		Sme2.5_00899.1	111538		emx80801	E08	69.345	185	0	+	2
		Sme2.5_00444.1	141416		gg14699_258	E08	70.019	118	1	-	2
		Sme2.5_02228.1	75752		gg6736_803	E08	72.528	119	1	+	1
		Sme2.5_02368.1	73593		gg5236_989	E08	72.528	119	0	+	1
		Sme2.5_02749.1	68004		gg16586_515	E08	73.19	119	0	-	1
		Sme2.5_06478.1	55444		SOL2146	E08	73.813	540	0	+	1
		Sme2.5_00297.1	157508		gg4306_779	E08	74.636	118	1	-	1
		Sme2.5_00484.1	137757		gg9214_424	E08	75.628	118	0	-	3
		Sme2.5_03884.1	55104		SOL4082	E08	76.815	752	1	+	1
		Sme2.5_03008.1	64852		emx80805	E08	76.829	193	0	+	2
		Sme2.5_04401.1	50280		emf01N12	E08	77.9	445	0	-	1
		Sme2.5_01638.1	87563		gg25628_358	E08	79.034	119	1	+	1
		Sme2.5_05316.1	51274		gg4811_2169	E08	79.623	2558	0	+	3
		Sme2.5_03012.1	82850		est_per04j22	E08	80.935	276	0	-	1
		Sme2.5_15239.1	21587		emd03E08	E08	82.568	440	0	-	1
		Sme2.5_01920.1	81571		SOL8805	E08	83.12	541	2	-	1
		Sme2.5_00317.1	155604		gg6939_316	E08	83.614	1569	1	+	3
		Sme2.5_00836.1	114428		SOL8806	E08	84.54	919	5	-	3
		Sme2.5_06561.1	33604		SOL4084	E08	84.612	1312	0	-	1
		Sme2.5_01363.1	99032		SOL7219	E08	86.608	1068	0	+	1
		Sme2.5_04459.1	49830		gg10008_884	E08	86.608	1255	0	+	1
		Sme2.5_00391.1	146573		est_per06a24	E08	87.369	343	2	+	2
		Sme2.5_00009.1	496141		gg11705_859	E08	88.032	1138	2	+	4
		Sme2.5_29129.1	1957		gg7015_841	E08	92.697	1954	1	-	1
		Sme2.5_00805.1	116355		gg7904_340	E08	94.887	932	1	-	2
		Sme2.5_00230.1	167313		SOL8151	E08	95.172	1463	20	+	3
		Sme2.5_02298.1	74635		gg22886_192	E08	95.457	119	1	+	1
		Sme2.5_00661.1	124444		gg1928_1673	E08	96.494	118	1	+	2
		Sme2.5_06569.1	44861		gg12636_271	E08	96.494	119	0	-	3
		Sme2.5_01674.1	105323		SOL3164	E09	0	694	7	+	4
		Sme2.5_02691.1	73959		gg9686_1024	E09	1.238	120	0	+	1
		Sme2.5_04736.1	47388		gg19223_199	E09	2.418	118	1	-	1
		Sme2.5_02131.1	77519		SOL5013	E09	2.983	1222	3	-	2
		Sme2.5_10404.1	30307		SOL7432	E09	3.563	881	1	+	2
		Sme2.5_00292.1	157944		gg17758_581	E09	4.151	717	0	+	3
		Sme2.5_00104.1	207457		gg6644_290	E09	7.016	119	1	-	4
		Sme2.5_00343.1	152704		gg20857_912	E09	8.534	1138	2	+	2
		Sme2.5_07653.1	28601		emx90205	E09	8.89	170	0	+	1
		Sme2.5_00004.1	355652		gg21950_493	E09	12.183	119	1	-	3
		Sme2.5_04975.1	47187		SOL3048	E09	14.429	743	0	+	2
		Sme2.5_00209.1	172306		emf21N06	E09	16.846	443	0	-	2
		Sme2.5_00789.1	234222		emx90401	E09	19.186	399	0	+	1
		Sme2.5_19951.1	5752		gg53_1814	E09	19.796	4491	18	+	1
		Sme2.5_00581.1	129367		est_ls004e10	E09	20.323	925	1	-	2
		Sme2.5_00054.1	241537		gg4919_1157	E09	22.461	1412	3	+	5
		Sme2.5_01519.1	89916		gg946_434	E09	29.814	2598	7	+	1
		Sme2.5_04517.1	49389		emx90104	E09	30.99	292	0	+	1
		Sme2.5_04993.1	48353		emd03C01	E09	32.726	607	6	+	1
		Sme2.5_01425.1	92883		eme08B05	E09	33.653	451	4	-	2
		Sme2.5_15345.1	10441		gg17518_472	E09	33.75	1144	1	-	1
		Sme2.5_05628.1	90210		SOL8377	E09	34.453	871	7	+	1
		Sme2.5_03981.1	56162		emx90103	E09	36.604	226	0	+	1
		Sme2.5_06284.1	35732		est_ae501f13	E09	37.277	201	2	+	1
		Sme2.5_00495.1	145314		gg6528_805	E09	38.287	1099	1	-	1
		Sme2.5_04456.1	49837		gg1193_197	E09	39.815	2093	5	-	1
		Sme2.5_08019.1	39222		SOL3156	E09	40.945	740	0	+	1
		Sme2.5_10781.1	18837		emh05E02	E09	41.196	875	0	+	1
		Sme2.5_14450.1	11802		eme09F11	E09	41.726	620	0	-	1
		Sme2.5_02109.1	112937		EMB01D09	E09	42.002	463	0	+	1
		Sme2.5_08829.1	26220		emh11B19	E09	42.126	1084	0	+	1
		Sme2.5_05754.1	39325		emg11D22	E09	42.545	616	0	-	1
		Sme2.5_11463.1	20012		emj02F08	E09	42.555	376	0	+	1
		Sme2.5_06247.1	35999		est_ovs01j17	E09	42.671	750	2	+	1
		Sme2.5_10588.1	19378		emh01N04	E09	42.963	231	0	-	1
		Sme2.5_04308.1	51233		emf11H23	E09	43.191	460	0	+	1
		Sme2.5_02687.1	68805		SOL7319	E09	43.752	2034	11	+	1
		Sme2.5_01163.1	163361		SOL8607	E09	43.926	1693	2	+	1
		Sme2.5_02091.1	78235		emi04P17	E09	43.926	423	1	-	1
		Sme2.5_00488.1	311054		emf11D23	E09	44.097	691	1	+	2
		Sme2.5_00222.1	280171		emj01G23	E09	44.584	477	7	-	1
		Sme2.5_03234.1	71195		SOL8445	E09	48.584	914	0	+	1
		Sme2.5_31534.1	845		emd01G01	E09	51.506	411	1	+	1
		Sme2.5_02896.1	66147		emf21N03	E09	52.236	619	0	+	1
		Sme2.5_01260.1	97365		emx90801	E09	52.765	339	0	+	2
		Sme2.5_12176.1	15793		gg5757_185	E09	55.564	118	1	-	1
		Sme2.5_05303.1	61929		est_sep01g15	E09	56.356	585	1	+	1
		Sme2.5_00123.1	198884		emx90704	E09	57.629	162	0	+	2
		Sme2.5_04189.1	52210		emg11G04	E09	59.117	591	0	-	1
		Sme2.5_07801.1	28098		gg15369_679	E09	59.3	1248	1	+	2
		Sme2.5_14970.1	19804		gg10613_1421	E09	59.309	1869	2	-	1
		Sme2.5_01984.1	130335		SOL8257	E09	60.467	1710	1	+	1
		Sme2.5_03712.1	56816		est_pla07g24	E09	61.856	683	0	+	1
		Sme2.5_03073.1	88872		SOL8454	E09	65.191	1985	3	+	1
		Sme2.5_00090.1	213536		gg1669_923	E09	65.327	118	1	+	3
		Sme2.5_00471.1	139019		gg7151_275	E09	68.488	1018	0	-	1
		Sme2.5_00065.1	229512		SOL4043	E09	71.115	1238	0	+	5
		Sme2.5_06081.1	61375		emx91001	E09	73.661	346	0	-	2
		Sme2.5_01135.1	101427		gg22326_117	E09	74.556	606	0	+	2
		Sme2.5_03134.1	63292		emf11D18	E09	75.106	532	0	+	1
		Sme2.5_05287.1	42872		SOL5112	E09	75.524	747	0	+	1
		Sme2.5_05227.1	43333		est_cpa04b03	E09	75.624	735	6	+	1
		Sme2.5_03479.1	59298		SOL7064	E09	75.745	716	1	+	1
		Sme2.5_12622.1	21413		gg779_2129	E09	76.082	119	1	+	1
		Sme2.5_00457.1	140314		SOL4040	E09	78.213	590	1	+	1
		Sme2.5_00926.1	110344		gg9874_201	E09	82.173	1231	2	-	2
		Sme2.5_05308.1	42654		gg4298_48	E09	82.957	719	0	+	2
		Sme2.5_00239.1	201644		gg23066_178	E09	83.708	701	5	+	1
		Sme2.5_06695.1	39641		gg3284_707	E09	86	1254	7	-	1
		Sme2.5_10493.1	19584		gg16161_302	E09	86.215	1151	7	-	2
		Sme2.5_07637.1	28640		est_smfl18d24	E09	86.607	1972	1	-	1
		Sme2.5_01339.1	95022		gg17961_1016	E09	86.849	1212	3	-	1
		Sme2.5_00507.1	136099		gg5395_888	E09	87.469	117	0	-	4
		Sme2.5_16795.1	8651		gg10814_1501	E09	88.329	1634	2	+	1
		Sme2.5_00021.1	282907		gg11581_323	E09	89.787	871	1	+	1
		Sme2.5_00737.1	120348		SOL8275	E09	90.666	1087	1	-	3
		Sme2.5_00341.1	165361		gg12033_352	E09	92.058	758	6	+	3
		Sme2.5_09651.1	22044		emx91104	E09	92.322	206	0	+	1
		Sme2.5_04850.1	46204		gg2917_2088	E09	95.007	1819	4	+	1
		Sme2.5_00625.1	126551		gg2011_1520	E09	96.277	1884	0	+	2
		Sme2.5_01005.1	107083		gg3349_457	E09	99.577	2554	15	-	2
		Sme2.5_01863.1	84188		eme25D01	E09	100.144	677	2	-	1
		Sme2.5_02117.1	77792		emx91206	E09	100.212	261	0	+	1
		Sme2.5_01704.1	86065		gg2530_1048	E10	0	1879	1	+	2
		Sme2.5_00569.1	130326		gg4261_395	E10	1.491	1275	2	+	2
		Sme2.5_02642.1	69323		gg6241_1119	E10	3.469	1212	1	-	1
		Sme2.5_06267.1	35826		SOL6010	E10	3.629	1973	9	+	2
		Sme2.5_04897.1	45871		SOL6012	E10	3.642	1901	12	+	1
		Sme2.5_04917.1	47651		gg33338_46	E10	3.963	461	1	-	1
		Sme2.5_00999.1	107430		gg15782_193	E10	4.219	120	0	-	1
		Sme2.5_07226.1	50456		emh01E15	E10	4.594	369	0	+	1
		Sme2.5_02062.1	78703		SOL6098	E10	7.03	420	1	-	3
		Sme2.5_03748.1	56343		SOL1236	E10	9.871	779	3	-	1
		Sme2.5_02028.1	152875		emxA0104	E10	10.211	145	0	+	1
		Sme2.5_01323.1	95503		SOL8145	E10	12.885	560	0	-	3
		Sme2.5_02801.1	67433		est_sht03g10	E10	18.25	851	0	-	1
		Sme2.5_03790.1	55935		gg6411_321	E10	22.451	1319	2	+	2
		Sme2.5_00128.1	198302		SOL4117	E10	23.96	733	0	-	2
		Sme2.5_03274.1	97077		emh11B18	E10	27.447	389	1	+	2
		Sme2.5_02088.1	78325		SOL8697	E10	30.806	1344	2	+	1
		Sme2.5_22275.1	12937		emg01L20	E10	30.811	355	18	-	1
		Sme2.5_05137.1	44011		gg12598_713	E10	32.961	119	1	-	1
		Sme2.5_03549.1	114843		est_smfl27f19	E10	33.98	1445	0	+	2
		Sme2.5_01186.1	99556		gg9624_699	E10	35.481	119	1	+	3
		Sme2.5_07454.1	49159		gg9747_462	E10	36.877	854	1	-	2
		Sme2.5_07322.1	29945		est_sht03j07	E10	39.636	284	3	+	1
		Sme2.5_03906.1	75526		emxA0405	E10	40.101	121	0	-	1
		Sme2.5_07686.1	28499		est_sht05a23	E10	40.42	462	8	+	1
		Sme2.5_00141.1	191553		gg1202_1134	E10	40.478	117	1	-	3
		Sme2.5_08672.1	24999		SOL5183	E10	41.847	777	3	-	2
		Sme2.5_00589.1	128877		SOL8578	E10	42.828	1906	1	+	2
		Sme2.5_03899.1	54977		gg7795_900	E10	44.319	1209	3	+	1
		Sme2.5_11245.1	17754		eme11F10	E10	47.134	577	0	-	1
		Sme2.5_10441.1	19729		emxA0404	E10	48.818	198	0	+	1
		Sme2.5_03279.1	61455		gg16516_433	E10	49.616	850	0	-	1
		Sme2.5_00793.1	117040		SOL3063	E10	51.563	1282	0	-	1
		Sme2.5_05850.1	38639		emg21C17	E10	52.609	404	0	+	1
		Sme2.5_05494.1	41187		eme03B08	E10	53.421	581	1	+	1
		Sme2.5_10296.1	26131		emd01C11	E10	53.427	554	18	-	1
		Sme2.5_02245.1	101594		emi02I01	E10	53.739	322	18	-	1
		Sme2.5_00763.1	153484		emx30605	E10	53.757	213	0	-	1
		Sme2.5_09881.1	21376		emf11M07	E10	53.956	210	0	+	1
		Sme2.5_04854.1	90258		EMB01I03	E10	54.015	587	2	-	1
		Sme2.5_12989.1	14223		emh11L01	E10	54.031	438	0	+	1
		Sme2.5_11706.1	22760		emf11B07	E10	54.066	270	8	-	1
		Sme2.5_24399.1	3220		est_smfl25k17	E10	60.03	773	0	+	1
		Sme2.5_00615.1	174425		emxAx203	E10	60.708	208	0	-	1
		Sme2.5_01130.1	101550		gg2283_637	E10	62.598	118	0	+	1
		Sme2.5_05775.1	39240		eme06E06	E10	63.466	455	0	+	1
		Sme2.5_05711.1	39682		SOL7153	E10	64.102	795	1	-	1
		Sme2.5_05170.1	43798		SOL8173	E10	64.404	633	2	+	1
		Sme2.5_00322.1	154893		gg13752_322	E10	64.434	118	1	+	1
		Sme2.5_08958.1	24075		est_ped05e04	E10	64.607	1807	6	+	1
		Sme2.5_08611.1	41979		SOL5002	E10	64.613	695	0	+	2
		Sme2.5_07370.1	29746		SOL3009	E10	64.614	755	1	+	1
		Sme2.5_01185.1	99609		SOL2011	E10	64.619	1166	0	-	2
		Sme2.5_00538.1	133093		gg3107_1719	E10	64.619	2252	0	+	2
		Sme2.5_13164.1	13889		emh03H05	E10	65.417	458	0	-	1
		Sme2.5_05558.1	45805		gg7225_735	E10	66.353	1422	3	-	1
		Sme2.5_10192.1	38026		emf11F07	E10	66.428	430	0	+	1
		Sme2.5_09323.1	48797		emi03K06	E10	67.503	409	2	+	1
		Sme2.5_24887.1	7194		SOL3155	E10	67.828	710	1	-	1
		Sme2.5_03432.1	70174		gg2863_835	E10	67.853	2114	10	-	1
		Sme2.5_00487.1	137703		emxA0703	E10	68.994	217	0	+	1
		Sme2.5_01800.1	83694		gg4007_794	E10	69.741	2193	0	-	1
		Sme2.5_04221.1	51937		est_ovl03e13	E10	71.857	765	1	-	1
		Sme2.5_07131.1	30785		emh11G06	E10	72.516	564	0	+	1
		Sme2.5_00094.1	242867		gg23573_574	E10	73.799	116	0	-	1
		Sme2.5_02680.1	68871		gg12386_1282	E10	73.825	2563	4	-	2
		Sme2.5_01301.1	96120		gg8117_414	E10	80.969	2437	9	+	2
		Sme2.5_00311.1	177669		gg7186_651	E10	81.542	1329	2	-	2
		Sme2.5_04303.1	53475		gg8737_1264	E10	90.873	2253	0	-	1
		Sme2.5_00228.1	167646		est_ls004l13	E10	91.659	1158	1	+	1
		Sme2.5_22199.1	4232		est_cpa02h11	E10	94.365	427	2	+	1
		Sme2.5_01484.1	90994		SOL8357	E10	95.053	929	3	+	2
		Sme2.5_00097.1	209888		SOL8774	E10	96.027	1064	0	+	1
		Sme2.5_00234.1	166753		SOL3130	E10	98.18	745	2	-	2
		Sme2.5_00034.1	263220		est_cpa05n15	E10	98.821	276	0	-	1
		Sme2.5_01443.1	92117		SOL8543	E10	102.517	1864	41	+	2
		Sme2.5_03039.1	91774		SOL1034	E10	104.661	820	7	+	1
		Sme2.5_00186.1	202437		SOL5014	E10	105.883	744	4	+	2
		Sme2.5_00072.1	226454		SOL4008	E10	106.446	223	0	-	2
		Sme2.5_02703.1	68680		est_smfl20m07	E10	108.187	1652	66	+	1
		Sme2.5_00622.1	188284		est_yfr03a14	E10	108.719	355	0	-	1
		Sme2.5_00011.1	344649		SOL1232	E10	110.558	766	1	-	3
		Sme2.5_02268.1	83204		emxA1101	E10	114.262	128	0	+	1
		Sme2.5_00085.1	353092		gg4229_2008	E10	115.125	2506	1	-	3
		Sme2.5_08510.1	35740		emxB0101	E11	0	211	0	-	1
		Sme2.5_04388.1	50390		gg9152_189	E11	0.076	2676	1	+	1
		Sme2.5_01098.1	102882		gg17330_461	E11	1.512	120	1	+	1
		Sme2.5_00499.1	208139		gg1192_781	E11	3.147	1133	1	-	1
		Sme2.5_07802.1	28097		gg9578_1873	E11	3.147	2196	0	-	1
		Sme2.5_12843.1	14498		SOL7022	E11	4.916	461	1	-	1
		Sme2.5_00098.1	227076		gg3638_1160	E11	7.829	1319	0	-	3
		Sme2.5_18447.1	6978		gg9059_766	E11	8.037	121	0	+	1
		Sme2.5_02584.1	70078		SOL4171	E11	9.474	776	1	+	2
		Sme2.5_01723.1	119937		est_smfl17o05	E11	12.25	1222	2	-	5
		Sme2.5_03632.1	66895		gg24841_528	E11	13.72	734	3	+	2
		Sme2.5_00745.1	119955		SOL8552	E11	14.979	1948	2	+	1
		Sme2.5_03943.1	54391		emxB0109	E11	16.195	206	0	+	1
		Sme2.5_00002.1	440120		gg15094_209	E11	16.349	711	0	-	6
		Sme2.5_01629.1	93711		SOL8291	E11	18.056	222	1	+	2
		Sme2.5_01380.1	104365		gg18255_654	E11	19.815	116	1	+	2
		Sme2.5_03245.1	61861		emd05B11	E11	20.414	509	0	+	1
		Sme2.5_01292.1	99848		gg10558_732	E11	23.055	1466	2	-	2
		Sme2.5_04384.1	75446		gg42271_97	E11	26.028	330	1	+	1
		Sme2.5_06639.1	32981		SOL2076	E11	32.122	780	2	+	1
		Sme2.5_03669.1	61826		gg8965_696	E11	32.696	924	5	+	2
		Sme2.5_00883.1	115497		emxB0303	E11	33.542	213	0	-	1
		Sme2.5_01082.1	103619		gg6794_365	E11	34.322	116	1	-	4
		Sme2.5_01696.1	86229		emf21K08	E11	35.224	727	2	-	1
		Sme2.5_33266.1	564		eme01D03	E11	37.416	459	17	-	2
		Sme2.5_00656.1	183521		gg13029_356	E11	38.865	984	14	-	1
		Sme2.5_00798.1	116791		gg6052_323	E11	38.865	1075	2	-	1
		Sme2.5_13038.1	14134		est_ae001i01	E11	38.865	804	2	+	1
		Sme2.5_06169.1	36521		SOL5238	E11	41.528	1391	0	-	1
		Sme2.5_04024.1	63562		SOL8381	E11	41.665	1642	0	+	1
		Sme2.5_04724.1	47468		gg4518_387	E11	41.665	121	0	+	1
		Sme2.5_09837.1	41222		SOL8563	E11	43.143	850	0	+	1
		Sme2.5_03241.1	61885		gg16317_1147	E11	50.881	114	1	+	1
		Sme2.5_06004.1	37707		gg4620_1108	E11	51.218	121	0	-	1
		Sme2.5_00943.1	109934		emi02C21	E11	51.7	466	0	-	3
		Sme2.5_04802.1	55593		emh11C20	E11	51.94	292	0	+	1
		Sme2.5_02676.1	110871		emf01O01	E11	53.276	339	0	-	1
		Sme2.5_15263.1	10574		emg11M21	E11	53.86	718	27	+	1
		Sme2.5_00365.1	149722		gg10631_337	E11	54.436	1054	2	-	1
		Sme2.5_12241.1	15675		gg906_986	E11	54.527	121	0	+	3
		Sme2.5_13943.1	12569		SOL8608	E11	54.722	756	5	-	1
		Sme2.5_05005.1	85702		eme01B01	E11	55.119	555	1	-	2
		Sme2.5_11778.1	16625		emh11G09	E11	55.12	329	0	+	1
		Sme2.5_01737.1	97315		emi02E03	E11	55.185	970	0	+	1
		Sme2.5_02891.1	66184		emf21N12	E11	55.212	603	0	+	1
		Sme2.5_19650.1	5938		emi04H10	E11	55.449	481	0	+	1
		Sme2.5_02729.1	68331		emh11J22	E11	55.74	872	0	+	1
		Sme2.5_19466.1	7953		eme01A08	E11	55.8	609	1	-	1
		Sme2.5_16392.1	9139		emh02A04	E11	56.761	619	0	-	1
		Sme2.5_29453.1	1846		est_sep06j11	E11	57.74	587	1	+	1
		Sme2.5_29795.1	1652		SOL7331	E11	57.826	431	0	-	1
		Sme2.5_00778.1	120183		emi03L23	E11	58.456	361	0	-	1
		Sme2.5_04836.1	46332		est_ls504f15	E11	59.013	716	1	-	1
		Sme2.5_00633.1	125833		emi01H05	E11	62.19	613	0	+	1
		Sme2.5_02876.1	66415		gg16011_426	E11	64.107	895	5	-	2
		Sme2.5_08033.1	27137		emxB0703	E11	64.155	227	0	+	1
		Sme2.5_00909.1	165510		gg2772_1454	E11	64.991	1564	1	+	1
		Sme2.5_02308.1	116430		SOL8351	E11	65.088	1700	11	-	1
		Sme2.5_09857.1	42239		emj04D04	E11	68.712	395	1	-	1
		Sme2.5_02902.1	68813		SOL8152	E11	70.017	550	0	-	3
		Sme2.5_10435.1	19750		emxB0901	E11	72.173	123	0	+	1
		Sme2.5_00159.1	186268		gg10626_1050	E11	74.602	117	1	-	4
		Sme2.5_02201.1	102104		gg6442_539	E11	75.043	119	0	+	3
		Sme2.5_00044.1	276221		est_ae502o01	E11	75.456	791	1	+	6
		Sme2.5_12610.1	14929		gg2362_1058	E11	77.5	118	1	+	1
		Sme2.5_03957.1	67235		est_ls504h13	E11	77.505	1358	0	+	1
		Sme2.5_04004.1	65369		emxB0904	E11	77.743	165	0	+	1
		Sme2.5_02745.1	103921		gg2129_1343	E11	83.032	1633	0	-	2
		Sme2.5_00043.1	253921		SOL7448	E11	83.936	1143	2	-	2
		Sme2.5_00846.1	116171		SOL7093	E11	84.743	1946	7	+	3
		Sme2.5_04113.1	52861		SOL8299	E11	86.428	1397	0	-	1
		Sme2.5_02782.1	67741		gg9205_51	E11	87.492	111	0	+	1
		Sme2.5_03408.1	60049		gg14084_657	E11	87.492	115	0	+	1
		Sme2.5_01488.1	90731		SOL3185	E11	89.556	723	4	+	1
		Sme2.5_00276.1	160358		SOL1072	E11	90.027	762	5	+	3
		Sme2.5_02000.1	159029		gg7695_720	E11	91.799	1013	1	+	1
		Sme2.5_00325.1	154040		SOL8525	E12	0	719	0	-	1
		Sme2.5_00196.1	174523		SOL3042	E12	0.456	1387	4	-	5
		Sme2.5_02451.1	72179		SOL6152	E12	2.486	1233	0	-	1
		Sme2.5_24603.1	3079		gg2349_1648	E12	4.473	2656	1	-	2
		Sme2.5_03768.1	56123		gg13624_729	E12	6.745	1004	0	-	1
		Sme2.5_00498.1	136663		gg4976_219	E12	8.808	119	1	+	3
		Sme2.5_01524.1	89739		SOL1182	E12	11.315	1430	0	-	1
		Sme2.5_01754.1	84788		est_ae004k06	E12	12.836	525	1	+	1
		Sme2.5_08186.1	26634		gg4870_166	E12	13.789	120	0	-	1
		Sme2.5_01588.1	88625		gg11314_894	E12	14.411	116	1	-	1
		Sme2.5_01688.1	86358		gg12191_419	E12	15.479	118	1	-	3
		Sme2.5_00411.1	154237		SOL4123	E12	17.756	1962	14	-	3
		Sme2.5_01917.1	81625		gg7544_220	E12	22.755	1724	1	+	1
		Sme2.5_01200.1	99135		gg11214_1283	E12	24.244	1412	3	-	2
		Sme2.5_24171.1	3388		SOL6055	E12	25.536	1610	3	-	1
		Sme2.5_09648.1	22057		emxC0302	E12	29.318	221	0	+	1
		Sme2.5_00662.1	124414		emxC0303	E12	30.656	115	0	+	1
		Sme2.5_23344.1	8003		ecm039	E12	31.03	788	1	+	1
		Sme2.5_00915.1	110810		emh01P10	E12	37.109	558	11	-	1
		Sme2.5_00139.1	192997		SOL7317	E12	40.881	2001	1	-	2
		Sme2.5_02397.1	72945		emi06F08	E12	41.343	474	4	+	1
		Sme2.5_09129.1	23558		SOL2050	E12	42.02	767	4	-	1
		Sme2.5_03990.1	93199		SOL4177	E12	42.301	745	2	+	1
		Sme2.5_01971.1	178324		gg5295_875	E12	42.31	1178	1	-	2
		Sme2.5_08750.1	24733		SOL1056	E12	42.376	730	1	+	1
		Sme2.5_07746.1	28277		est_rot03f23	E12	44.69	989	0	-	1
		Sme2.5_01774.1	115074		emf11F24	E12	45.613	695	0	-	1
		Sme2.5_01859.1	82512		emh04E02	E12	46.005	560	1	+	1
		Sme2.5_04820.1	46540		emk04N01	E12	46.459	787	2	+	1
		Sme2.5_09041.1	41952		SOL2049	E12	46.939	791	0	-	1
		Sme2.5_00105.1	327385		SOL7177	E12	46.948	2011	0	-	1
		Sme2.5_00882.1	194354		EMB01C17	E12	46.948	552	3	+	1
		Sme2.5_02227.1	75760		EMB01E02	E12	46.948	459	0	-	1
		Sme2.5_02965.1	78579		emi01G18	E12	46.948	830	6	+	1
		Sme2.5_14544.1	11676		emg01G23	E12	46.948	440	0	-	1
		Sme2.5_05169.1	43799		emk01I14	E12	47	184	0	-	1
		Sme2.5_00961.1	122510		emj02M05	E12	47.007	675	3	+	1
		Sme2.5_00062.1	234978		est_per01h23	E12	47.047	345	1	+	1
		Sme2.5_05677.1	39926		est_sht03c12	E12	47.187	888	0	-	1
		Sme2.5_02485.1	71674		emi03B14	E12	47.194	439	0	+	1
		Sme2.5_03662.1	57361		emxA0203	E12	47.379	208	0	+	1
		Sme2.5_02549.1	92351		emh01A10	E12	47.405	439	0	+	1
		Sme2.5_02002.1	80073		SOL7124	E12	47.45	1789	1	-	1
		Sme2.5_03170.1	114114		emg11K04	E12	47.648	902	0	-	1
		Sme2.5_00524.1	134836		emxAx104	E12	48.05	250	0	+	1
		Sme2.5_06114.1	48185		emx50103	E12	48.086	263	0	-	1
		Sme2.5_00248.1	197812		SOL2072	E12	49.188	772	3	+	1
		Sme2.5_00896.1	129007		emxC0603	E12	55.78	305	0	+	1
		Sme2.5_00826.1	115015		gg10228_2123	E12	57.71	2766	6	-	2
		Sme2.5_04171.1	62743		emd18C06	E12	58.208	591	1	+	2
		Sme2.5_00256.1	162429		gg21896_194	E12	60.231	119	1	+	2
		Sme2.5_05343.1	62148		est_cpa02g08	E12	63.429	772	3	+	1
		Sme2.5_14308.1	12013		gg13440_1035	E12	64.654	1221	5	-	1
		Sme2.5_08959.1	40555		gg14183_834	E12	65.586	968	2	+	1
		Sme2.5_05713.1	39653		gg12675_403	E12	65.642	1048	13	+	1
		Sme2.5_03727.1	56613		SOL8554	E12	66.128	188	0	+	2
		Sme2.5_03742.1	56398		emd21E01	E12	66.267	548	0	+	3
		Sme2.5_06862.1	31859		gg2469_213	E12	66.895	1713	6	+	1
		Sme2.5_03260.1	61706		emxC0801	E12	67.559	179	0	+	1
		Sme2.5_03411.1	80459		gg12597_820	E12	68.399	120	1	+	1
		Sme2.5_00683.1	122929		emxC0805	E12	68.799	220	0	+	1
		Sme2.5_15468.1	10265		gg23914_526	E12	70.36	120	1	+	1
		Sme2.5_01979.1	92264		gg673_718	E12	71.974	1669	3	-	1
		Sme2.5_13120.1	14005		gg10256_592	E12	73.821	891	18	-	1
		Sme2.5_05796.1	67918		est_per03m07	E12	78.407	489	0	-	3
		Sme2.5_02409.1	72765		est_smfl25l06	E12	78.788	1953	17	+	1
		Sme2.5_01490.1	90658		SOL8283	E12	78.825	487	0	+	1
		Sme2.5_07330.1	29920		SOL3006	E12	78.988	815	2	-	1
		Sme2.5_01446.1	92809		emxC0902	E12	79.922	229	0	+	2
		Sme2.5_00058.1	239346		gg5086_318	E12	81.993	1638	6	-	4
		Sme2.5_00226.1	414154		emg11P06	E12	85.55	632	1	+	1
		Sme2.5_05567.1	49564		SOL7099	E12	86.155	1976	1	-	1
		Sme2.5_10699.1	36817		SOL8269	E12	86.744	1254	1	-	1
		Sme2.5_00133.1	196925		est_smfl09a01	E12	91.51	1348	1	-	2
		Sme2.5_07318.1	29947		emxC0904	E12	92.637	247	0	+	1
		Sme2.5_01406.1	93441		est_rbw01l06	E12	92.915	1367	8	+	1
		Sme2.5_00381.1	147857		gg4350_1062	E12	94.54	1425	2	-	5
		Sme2.5_07259.1	44062		emxC1005	E12	98.007	162	0	+	1
		Sme2.5_00016.1	302642		gg7306_438	E12	98.431	3085	103	+	2
		Sme2.5_07439.1	29414		gg28605_899	E12	98.431	1101	1	+	2
		Sme2.5_00588.1	133516		SOL8457	E12	98.653	1671	0	+	1
		Sme2.5_12972.1	14252		SOL5036	E12	99.662	252	0	-	3
		Sme2.5_01759.1	96794		emxC1104	E12	99.792	234	0	+	3

## Sheet: Tab. S9
Supplementary Table S9. Statistics of genes predicted in SME_r2.5.1 by Augustus 2.7 program.
			Total	Intrinsic & partial
			(Sme_r2.5_cds)	(Sme_r2.5_cds_ip)		`
	Total	Number of sequences	85446	42035
		Total length (bp)	93189508	36732556
		Average length (bp)	1090.62	873.856
		Max length (bp)	15414	15243
		N50 length (bp)	1515	1212
		A	26748727	10647950
		T	25973395	10073020
		G	23229019	8840588
		C	17234544	7168841
		N	3823	2157
		G+C%	43.4225	43.5863
	≥100 bp	Number of sequences	85125	42035
		Total length (bp)	93166304	36732556
		Average length (bp)	1094.46	873.856
	≥500 bp	Number of sequences	60892	25288
		Total length (bp)	84705534	30997288
		Average length (bp)	1391.08	1225.77
	≥1 kbp	Number of sequences	34709	12493
		Total length (bp)	65691231	21850950
		Average length (bp)	1892.63	1749.06
	≥2 kbp	Number of sequences	11249	3188
		Total length (bp)	32734967	9004972
		Average length (bp)	2910.03	2824.65
	≥3 kbp	Number of sequences	3567	922
		Total length (bp)	14227455	3556907
		Average length (bp)	3988.63	3857.82
	≥4 kbp	Number of sequences	1190	264
		Total length (bp)	6133633	1320744
		Average length (bp)	5154.31	5002.82
	≥5 kbp	Number of sequences	466	97
		Total length (bp)	2945437	594980
		Average length (bp)	6320.68	6133.81

[truncated: 9 more sheets: Tab. S10, Tab. S11, Tab. S12, Tab. S13, Tab. S14, Tab. S15, Tab. S16, Tab. S17, Tab. S18]
